# Supplementary material for: 5-Chloro-2-(4-chloro­phen­yl)-7-methyl-3-methyl­sulfinyl-1-benzofuran
Source: Acta Crystallogr Sect E Struct Rep Online. 2010 Feb 27;66(Pt 3):o706. doi: 10.1107/S1600536810006823 (PMC2983503; doi:10.1107/S1600536810006823)
Supplement: Supplementary file 2 [file e-66-0o706-Isup2.hkl]

# 
# h,k,l, Fc-squared, Fo-squared, sigma(Fo-squared) and status flag 
# 
data_I
_shelx_title ' 1009 IN P-1' 
_shelx_refln_list_code          4 
_shelx_F_calc_maximum      151.50 
_exptl_crystal_F_000       348.00 
_reflns_d_resolution_high  0.7828 
 
loop_ 
 _symmetry_equiv_pos_as_xyz 
 'x, y, z' 
 '-x, -y, -z' 
 
_cell_length_a     7.5380 
_cell_length_b     9.7340 
_cell_length_c    11.2770 
_cell_angle_alpha  72.525 
_cell_angle_beta   88.846 
_cell_angle_gamma  70.058 
 
_shelx_F_squared_multiplier     1.000 
 
loop_ 
 _refln_index_h 
 _refln_index_k 
 _refln_index_l 
 _refln_F_squared_calc 
 _refln_F_squared_meas 
 _refln_F_squared_sigma 
 _refln_observed_status 
   1   0   0       89.92       94.71      1.76 o 
   2   0   0     1632.92     1642.40     22.22 o 
   3   0   0       53.44       58.36      1.81 o 
   4   0   0      621.46      690.75      7.71 o 
   5   0   0       25.81       29.96      0.67 o 
   6   0   0      149.50      151.40      3.42 o 
   7   0   0      120.01      123.53      3.03 o 
   8   0   0       55.16       62.37      3.18 o 
   9   0   0        2.44        0.91      1.13 o 
  -8   1   0        3.30        2.12      0.58 o 
  -7   1   0       76.52       79.70      2.39 o 
  -6   1   0       45.98       41.20      1.52 o 
  -5   1   0       21.88       23.89      1.03 o 
  -4   1   0     2192.59     2251.99     24.24 o 
  -3   1   0      149.26      166.25      2.02 o 
  -2   1   0     2392.70     2343.73     26.48 o 
  -1   1   0      564.34      612.37     15.20 o 
   0   1   0     1925.47     1855.71     46.04 o 
   1   1   0      575.65      620.87      9.22 o 
   2   1   0     4294.06     4257.09     72.00 o 
   3   1   0     1115.77     1160.84     15.81 o 
   4   1   0     1213.65     1132.59     18.94 o 
   5   1   0      108.82      109.40      1.61 o 
   6   1   0       28.53       26.16      0.69 o 
   7   1   0       44.44       41.05      1.42 o 
   9   1   0        9.78        9.75      1.36 o 
  -8   2   0      243.93      263.63      5.91 o 
  -7   2   0        6.08        8.95      0.87 o 
  -6   2   0        7.38        7.35      0.71 o 
  -5   2   0      142.15      151.15      3.52 o 
  -4   2   0      161.92      194.62      4.00 o 
  -3   2   0       33.79       28.92      0.75 o 
  -2   2   0      289.78      318.89      7.71 o 
  -1   2   0      801.13      825.27     13.84 o 
   0   2   0     7331.72     7491.40    123.33 o 
   1   2   0      311.06      301.17      4.27 o 
   2   2   0    15540.08    15585.23    255.95 o 
   3   2   0      372.68      370.87      5.36 o 
   4   2   0      313.02      314.22      4.61 o 
   5   2   0      467.38      470.71      5.46 o 
   6   2   0       56.10       52.81      1.05 o 
   7   2   0        7.38        7.45      0.49 o 
   8   2   0      106.23      107.73      4.31 o 
   9   2   0       16.95       16.78      1.59 o 
  -7   3   0      193.07      205.20      4.87 o 
  -6   3   0        0.01       -0.50      0.38 o 
  -5   3   0       71.33       68.85      2.07 o 
  -4   3   0      377.19      372.84      7.03 o 
  -3   3   0       48.83       67.13      1.84 o 
  -2   3   0      669.62      696.94     12.00 o 
  -1   3   0       89.66      115.26      2.39 o 
   0   3   0     2515.10     2633.75     28.35 o 
   1   3   0     2811.04     2815.58     37.90 o 
   2   3   0     2086.04     2244.96     30.28 o 
   3   3   0       20.42       19.88      1.10 o 
   4   3   0       20.25        8.25      0.43 o 
   5   3   0       12.17       11.70      0.65 o 
   6   3   0       14.30       13.50      0.60 o 
   7   3   0       19.80       19.37      0.73 o 
   8   3   0      104.20      109.43      2.27 o 
   9   3   0       14.24       14.97      1.36 o 
  -7   4   0       63.11       59.78      2.23 o 
  -6   4   0       33.51       29.29      1.36 o 
  -5   4   0       18.68       17.33      1.03 o 
  -4   4   0       53.86       54.53      1.84 o 
  -3   4   0     1071.37     1047.44     18.00 o 
  -2   4   0      244.43      284.16      5.36 o 
  -1   4   0      670.08      779.39     13.36 o 
   0   4   0     3407.80     3379.31     36.27 o 
   1   4   0      305.38      345.34      4.09 o 
   2   4   0      339.39      346.47      8.79 o 
   3   4   0      412.54      452.22      8.77 o 
   4   4   0     1817.85     1823.60     30.14 o 
   5   4   0     1224.65     1211.47     15.43 o 
   6   4   0       14.97       15.36      0.63 o 
   7   4   0       17.04       15.89      0.73 o 
   8   4   0       37.91       38.59      1.20 o 
   9   4   0       36.01       33.23      1.52 o 
  -6   5   0       34.81       28.40      1.44 o 
  -5   5   0       26.79       25.83      1.36 o 
  -4   5   0      133.26      129.74      3.28 o 
  -3   5   0        3.04        5.68      0.64 o 
  -2   5   0        3.39        3.63      0.48 o 
  -1   5   0       32.71       47.04      4.99 o 
   0   5   0     1298.50     1348.60     18.51 o 
   1   5   0     2569.56     2638.78     28.48 o 
   2   5   0       12.92        9.52      0.39 o 
   3   5   0        2.88        2.39      0.32 o 
   4   5   0      439.22      468.18      5.50 o 
   5   5   0       89.74       87.10      1.70 o 
   6   5   0        3.02        2.98      0.47 o 
   7   5   0      109.25      106.76      2.14 o 
   8   5   0      120.31      130.94      2.53 o 
   9   5   0       17.74       18.26      1.19 o 
  -6   6   0        0.00       -0.68      0.54 o 
  -5   6   0       87.66       84.07      2.84 o 
  -4   6   0      237.15      210.82      4.80 o 
  -3   6   0      301.46      282.61      6.58 o 
  -2   6   0       33.50       31.99      1.36 o 
  -1   6   0       38.20       32.44      1.19 o 
   0   6   0      278.19      295.90      4.56 o 
   1   6   0       13.46        9.53      0.45 o 
   2   6   0      145.10      152.56      2.23 o 
   3   6   0       13.40        9.98      0.39 o 
   4   6   0      309.93      307.14      4.47 o 
   5   6   0      823.55      828.33     13.51 o 
   6   6   0       12.97        9.16      0.60 o 
   7   6   0       61.71       57.67      1.43 o 
   8   6   0        5.37        5.83      0.66 o 
   9   6   0       25.43       26.92      1.35 o 
  -5   7   0        0.42       -0.11      0.64 o 
  -4   7   0       28.51       22.37      1.81 o 
  -3   7   0       43.54       43.34      1.68 o 
  -2   7   0       37.37       32.14      1.36 o 
  -1   7   0       33.34       35.89      1.36 o 
   0   7   0      234.94      242.22      4.94 o 
   1   7   0      902.95      879.66     12.44 o 
   2   7   0      525.07      513.77      6.05 o 
   3   7   0      595.15      598.47      6.95 o 
   4   7   0      104.57       98.74      1.90 o 
   5   7   0      221.65      213.16      3.40 o 
   6   7   0        4.59        3.98      0.56 o 
   7   7   0        7.92        8.92      0.79 o 
   8   7   0      228.58      234.44      4.03 o 
   9   7   0       40.61       30.24      1.30 o 
  -4   8   0       45.31       39.97      1.84 o 
  -3   8   0      182.69      184.63      4.55 o 
  -2   8   0        5.59        3.77      1.02 o 
  -1   8   0        2.78        1.13      0.48 o 
   0   8   0       11.49       11.54      1.02 o 
   1   8   0       85.04       88.89      2.95 o 
   2   8   0       51.02       51.20      1.04 o 
   3   8   0       51.40       53.96      1.39 o 
   4   8   0      552.84      543.62      7.53 o 
   5   8   0       38.28       37.38      1.13 o 
   6   8   0       29.02       27.84      1.03 o 
   7   8   0        4.98        3.69      0.52 o 
   8   8   0       10.40       25.36      1.25 o 
  -3   9   0       21.80       20.99      1.28 o 
  -2   9   0       87.41      104.73      3.03 o 
  -1   9   0      106.61      110.13      3.10 o 
   0   9   0       46.86       55.78      1.90 o 
   1   9   0       87.51       92.18      2.61 o 
   2   9   0      235.36      251.75      8.16 o 
   3   9   0      424.86      420.47      5.99 o 
   4   9   0      461.76      476.57     11.27 o 
   5   9   0      748.94      765.57     10.43 o 
   6   9   0       10.50        9.62      0.63 o 
   7   9   0        4.57        4.02      0.68 o 
   8   9   0       69.37       70.12      2.18 o 
  -1  10   0       27.09       23.97      1.36 o 
   0  10   0        0.03        0.78      0.54 o 
   1  10   0      560.11      586.24     41.85 o 
   2  10   0        0.05        0.45      0.91 o 
   3  10   0       54.37       51.48      2.95 o 
   4  10   0       16.61       19.88      1.12 o 
   5  10   0        0.06        0.84      0.52 o 
   6  10   0        8.68        9.20      0.66 o 
   7  10   0       54.92       52.52      1.50 o 
   0  11   0       14.20       14.46      1.03 o 
   1  11   0        6.79        7.26      1.36 o 
   2  11   0       78.45       80.74      4.08 o 
   3  11   0        3.84        5.67      1.36 o 
   4  11   0        0.97        0.00      1.13 o 
   5  11   0      333.82      344.22      7.45 o 
   6  11   0       44.78       42.01      1.84 o 
  -5 -11   1        9.51        9.97      1.02 o 
  -4 -11   1       36.33       32.43      2.49 o 
  -3 -11   1      199.73      232.02      8.39 o 
  -2 -11   1        1.69        1.81      1.13 o 
  -1 -11   1       37.97       37.65      2.72 o 
  -7 -10   1      210.46      214.78      5.29 o 
  -6 -10   1        6.81        5.58      0.87 o 
  -5 -10   1       52.79       48.76      1.90 o 
  -4 -10   1       80.20       81.29      2.55 o 
  -3 -10   1       62.25       66.23      3.63 o 
  -2 -10   1       24.97       34.70      2.49 o 
  -1 -10   1        0.82        0.91      1.13 o 
   0 -10   1        1.35        1.61      0.79 o 
   1 -10   1      123.29      132.21      3.65 o 
  -8  -9   1        0.22       -1.13      0.80 o 
  -7  -9   1      184.59      173.02      4.49 o 
  -6  -9   1      633.10      643.89     12.43 o 
  -5  -9   1       54.44       52.36      2.00 o 
  -4  -9   1       66.78       66.72      3.06 o 
  -3  -9   1      166.82      165.91      5.33 o 
  -2  -9   1       12.62       12.93      1.36 o 
  -1  -9   1        1.36        0.23      0.79 o 
   0  -9   1       95.24      111.13      3.10 o 
   1  -9   1       19.67       17.28      1.47 o 
   2  -9   1       25.65       18.95      1.19 o 
  -8  -8   1        5.06        3.90      1.36 o 
  -7  -8   1      126.35      128.04      3.53 o 
  -6  -8   1       15.96       13.27      0.96 o 
  -5  -8   1       95.73       87.20      2.64 o 
  -4  -8   1       74.40       83.08      5.67 o 
  -3  -8   1       42.87       46.04      1.68 o 
  -2  -8   1       25.45       25.47      1.09 o 
  -1  -8   1       18.13       15.66      0.92 o 
   0  -8   1      125.10      121.36      3.10 o 
   1  -8   1      457.11      454.04      8.78 o 
   2  -8   1       10.33       10.02      0.87 o 
   3  -8   1        1.47        1.64      1.59 o 
   4  -8   1        0.01       -0.82      0.54 o 
  -9  -7   1        0.11       -0.96      0.71 o 
  -8  -7   1        2.12        1.81      0.80 o 
  -7  -7   1       82.61       78.11      1.83 o 
  -6  -7   1      332.34      342.59      5.16 o 
  -5  -7   1      136.32      140.64      2.53 o 
  -4  -7   1       20.77       19.20      0.76 o 
  -3  -7   1      178.11      180.89      4.88 o 
  -2  -7   1        0.44        0.17      0.29 o 
  -1  -7   1       71.81       70.02      1.54 o 
   0  -7   1       11.42       10.97      0.79 o 
   1  -7   1        0.73        0.05      0.91 o 
   2  -7   1      349.00      319.08      6.55 o 
   3  -7   1        0.96        1.75      0.54 o 
   4  -7   1        0.04       -0.71      0.57 o 
   5  -7   1      173.47      189.15      4.71 o 
  -9  -6   1       20.72       17.39      1.36 o 
  -8  -6   1       46.86       42.54      1.76 o 
  -7  -6   1      441.60      419.65      6.20 o 
  -6  -6   1        1.37        0.52      0.33 o 
  -5  -6   1       94.08       96.33      1.87 o 
  -4  -6   1       43.78       79.85      5.56 o 
  -3  -6   1      175.51      228.38      4.49 o 
  -2  -6   1     1512.85     1573.80     27.21 o 
  -1  -6   1       90.33      106.61      1.94 o 
   0  -6   1      101.79      104.70      2.55 o 
   1  -6   1      560.04      533.82      9.75 o 
   2  -6   1        0.19        0.23      0.38 o 
   3  -6   1      196.24      180.94      4.16 o 
   4  -6   1        0.69        0.94      0.54 o 
   5  -6   1        9.20       10.89      0.96 o 
  -9  -5   1       13.75       15.23      1.12 o 
  -8  -5   1        3.15        1.81      0.64 o 
  -7  -5   1       27.42       27.63      0.93 o 
  -6  -5   1     1201.06     1205.20     15.43 o 
  -5  -5   1       25.24       23.93      0.80 o 
  -4  -5   1       81.28       73.66      1.46 o 
  -3  -5   1     1041.73     1021.84     16.14 o 
  -2  -5   1       51.00       56.66      2.38 o 
  -1  -5   1      617.57      662.43      9.36 o 
   0  -5   1      215.55      242.58      3.78 o 
   1  -5   1      657.35      654.83     11.52 o 
   2  -5   1      210.65      210.12      4.39 o 
   3  -5   1      136.34      144.52      3.42 o 
   4  -5   1        6.11        4.10      0.64 o 
   5  -5   1       14.87       18.72      1.12 o 
   6  -5   1        0.33       -0.13      0.68 o 
  -9  -4   1        2.79        3.63      0.80 o 
  -8  -4   1        0.01       -0.29      0.54 o 
  -7  -4   1      100.67       98.70      2.00 o 
  -6  -4   1      365.36      369.68      6.15 o 
  -5  -4   1       23.58       25.69      0.80 o 
  -4  -4   1       55.39       54.76      1.20 o 
  -3  -4   1        2.58        1.40      0.14 o 
  -2  -4   1     2152.49     2134.64     23.06 o 
  -1  -4   1       56.36       71.11      1.33 o 
   0  -4   1      197.65      274.16      4.08 o 
   1  -4   1     1601.51     1698.43     23.18 o 
   2  -4   1       68.94       70.91      1.84 o 
   3  -4   1        0.05       -0.34      0.32 o 
   4  -4   1      135.73      129.04      3.20 o 
   5  -4   1      348.84      344.62      6.96 o 
   6  -4   1      193.46      186.66      4.48 o 
   7  -4   1       66.24       68.03      2.39 o 
  -9  -3   1        5.62        8.39      1.36 o 
  -8  -3   1       38.80       37.58      1.60 o 
  -7  -3   1      228.83      223.59      4.89 o 
  -6  -3   1       42.65       36.80      0.99 o 
  -5  -3   1       36.26       38.00      1.47 o 
  -4  -3   1     2130.50     2225.52     24.03 o 
  -3  -3   1       39.45       28.87      0.62 o 
  -2  -3   1       89.82       88.51      1.46 o 
  -1  -3   1      754.63      717.65      9.97 o 
   0  -3   1     1245.89     1301.48     17.73 o 
   1  -3   1       27.88       14.62      0.56 o 
   2  -3   1      247.61      186.99      3.68 o 
   3  -3   1        0.53        0.23      0.45 o 
   4  -3   1        0.61        1.36      0.38 o 
   5  -3   1      375.05      362.21      7.12 o 
   6  -3   1      112.28      109.85      3.03 o 
   7  -3   1       24.38       21.52      1.19 o 
  -9  -2   1        0.86       -0.68      0.91 o 
  -8  -2   1       51.29       47.86      2.72 o 
  -7  -2   1        9.97        9.88      0.80 o 
  -6  -2   1       33.66       28.13      0.70 o 
  -5  -2   1      627.86      625.81      7.16 o 
  -4  -2   1     6949.77     7018.50     75.02 o 
  -3  -2   1       21.89       19.21      0.47 o 
  -2  -2   1     4460.50     4261.98     51.96 o 
  -1  -2   1     1333.80     1306.58     21.47 o 
   0  -2   1      220.16      235.73      3.40 o 
   1  -2   1      732.00      772.48     13.55 o 
   2  -2   1     2793.26     3057.56     54.55 o 
   3  -2   1      695.87      723.03     10.15 o 
   4  -2   1        0.38        0.00      0.32 o 
   5  -2   1      298.77      294.35      6.24 o 
   6  -2   1      388.97      392.92     10.21 o 
   7  -2   1       12.96       11.84      0.87 o 
   8  -2   1        5.31        4.41      0.75 o 
  -8  -1   1       80.51       84.14      3.86 o 
  -7  -1   1       33.10       31.98      2.04 o 
  -6  -1   1      881.30      868.17     12.32 o 
  -5  -1   1        2.85        4.40      0.55 o 
  -4  -1   1       13.74       26.98      0.63 o 
  -3  -1   1     1604.56     1675.63     18.06 o 
  -2  -1   1    18140.65    16331.82    231.24 o 
  -1  -1   1      142.46      144.70      3.86 o 
   1  -1   1     2007.75     2018.33     48.99 o 
   2  -1   1      635.44      614.79      8.54 o 
   3  -1   1       32.91       36.07      0.80 o 
   4  -1   1        0.19        2.62      0.19 o 
   5  -1   1       19.39       13.77      0.80 o 
   6  -1   1       41.61       42.05      1.52 o 
   7  -1   1        0.00        0.23      0.57 o 
   8  -1   1       10.51       13.88      1.47 o 
  -9   0   1        2.36       -1.36      0.91 o 
  -8   0   1       18.82       20.87      1.81 o 
  -7   0   1        5.39        5.81      0.91 o 
  -6   0   1       37.25       34.78      1.25 o 
  -5   0   1       16.07       21.03      2.02 o 
  -4   0   1       69.58       70.95      1.38 o 
  -3   0   1      101.59      100.46      1.69 o 
  -2   0   1    22953.39    22680.38    547.50 o 
  -1   0   1      444.38      464.23      6.50 o 
   1   0   1      180.37      186.99      5.00 o 
   2   0   1     1045.28     1059.34     18.20 o 
   3   0   1       52.18       49.47      1.13 o 
   4   0   1       18.09       17.02      0.64 o 
   5   0   1      340.21      332.64      7.84 o 
   6   0   1      245.77      236.53      4.87 o 
   7   0   1       13.32       14.77      0.87 o 
   8   0   1       75.67       73.73      2.32 o 
  -8   1   1       35.69       33.11      2.27 o 
  -7   1   1       25.36       21.29      1.09 o 
  -6   1   1      433.41      449.83      8.46 o 
  -5   1   1       37.50       36.55      1.19 o 
  -4   1   1      708.45      719.39     10.11 o 
  -3   1   1       52.02       44.44      1.12 o 
  -2   1   1      569.51      570.43      7.93 o 
  -1   1   1       23.32       23.46      1.02 o 
   0   1   1     1987.72     1961.87     71.10 o 
   1   1   1      956.38      942.05     13.05 o 
   2   1   1       76.78       65.69      1.13 o 
   3   1   1       94.68      105.79      1.74 o 
   4   1   1       85.75       83.19      1.52 o 
   5   1   1        1.42        3.38      0.79 o 
   6   1   1      437.43      419.85      5.09 o 
   7   1   1        5.54        4.31      0.68 o 
   8   1   1       49.71       50.09      1.81 o 
   9   1   1       12.99       14.97      1.59 o 
  -8   2   1        1.93        3.10      0.58 o 
  -7   2   1       75.21       74.32      2.39 o 
  -6   2   1       36.12       35.74      1.36 o 
  -5   2   1        0.18        0.27      0.38 o 
  -4   2   1      124.27      125.23      2.87 o 
  -3   2   1      152.26      172.65      2.72 o 
  -2   2   1      977.71      892.97     12.37 o 
  -1   2   1     1682.82     1731.11     30.45 o 
   0   2   1     3954.09     4145.34     91.74 o 
   1   2   1     1746.20     1884.60     32.14 o 
   2   2   1     1107.99     1122.29     15.25 o 
   3   2   1       32.21       35.49      0.73 o 
   4   2   1       63.26       58.85      1.18 o 
   5   2   1      282.28      266.50      4.60 o 
   6   2   1      183.17      158.50      3.36 o 
   7   2   1      110.63      110.87      1.77 o 
   8   2   1       47.69       50.80      2.72 o 
   9   2   1       18.55       21.55      1.81 o 
  -7   3   1        1.44        1.17      1.02 o 
  -6   3   1       19.72       17.69      1.03 o 
  -5   3   1      230.54      230.96      4.87 o 
  -4   3   1      187.62      187.03      4.00 o 
  -3   3   1      246.41      254.70      6.58 o 
  -2   3   1     1980.93     2010.39     45.13 o 
  -1   3   1      722.32      655.11     10.77 o 
   0   3   1     1297.83     1394.32     18.91 o 
   1   3   1       28.91       24.47      1.33 o 
   2   3   1       83.41       62.38      1.13 o 
   3   3   1      935.98      968.92     13.29 o 
   4   3   1      172.39      160.09      2.61 o 
   5   3   1        4.60        3.91      0.39 o 
   6   3   1      648.37      639.58     11.63 o 
   7   3   1        1.91        1.64      0.33 o 
   8   3   1       29.52       29.31      1.38 o 
   9   3   1       10.23        8.16      1.36 o 
  -7   4   1        7.74       10.42      1.02 o 
  -6   4   1       81.96       82.68      2.55 o 
  -5   4   1       74.31       73.93      2.23 o 
  -4   4   1       95.61       93.78      2.48 o 
  -3   4   1      103.87      109.38      2.64 o 
  -2   4   1      426.51      398.74      7.29 o 
  -1   4   1     1388.47     1430.12     19.65 o 
   0   4   1      651.33      655.47      9.15 o 
   1   4   1      795.10      904.46     12.46 o 
   2   4   1      616.88      636.04      8.88 o 
   3   4   1      343.79      357.19      5.18 o 
   4   4   1        8.26       11.92      0.47 o 
   5   4   1      250.37      250.59      4.66 o 
   6   4   1        3.87        3.32      0.48 o 
   7   4   1      104.65      106.71      2.03 o 
   8   4   1       52.15       50.63      1.37 o 
   9   4   1        8.30        8.16      1.13 o 
  -6   5   1        1.04        0.68      0.54 o 
  -5   5   1       66.73       68.91      2.49 o 
  -4   5   1        0.22       -0.68      0.45 o 
  -3   5   1      127.99      117.08      2.87 o 
  -2   5   1      396.13      382.97      7.20 o 
  -1   5   1      585.43      579.86      6.54 o 
   0   5   1      375.57      364.08      5.36 o 
   1   5   1       78.09       78.93      1.48 o 
   2   5   1        1.01        1.27      0.34 o 
   3   5   1      592.19      629.62     11.44 o 
   4   5   1      722.93      739.02     10.40 o 
   5   5   1       21.50       30.23      0.87 o 
   6   5   1      489.65      474.47     10.21 o 
   7   5   1        0.21        0.58      0.46 o 
   8   5   1       12.22       13.74      0.73 o 
   9   5   1        2.08        1.05      1.70 o 
  -6   6   1       45.82       43.90      1.84 o 
  -5   6   1        8.17        8.73      0.80 o 
  -4   6   1        2.55        1.91      0.54 o 
  -3   6   1       23.70       19.76      1.03 o 
  -2   6   1        4.64        5.93      0.64 o 
  -1   6   1      548.98      496.83      9.03 o 
   0   6   1      834.93      843.65      9.40 o 
   1   6   1       31.90       28.37      0.82 o 
   2   6   1      580.53      593.29      8.49 o 
   3   6   1      152.18      160.42      2.69 o 
   4   6   1      305.86      318.65      4.91 o 
   5   6   1       16.80       17.11      1.13 o 
   6   6   1      106.95      102.06      3.63 o 
   7   6   1       44.36       43.36      1.23 o 
   8   6   1       76.01       72.46      1.70 o 
   9   6   1        0.69        0.23      0.58 o 
  -5   7   1       10.62       11.23      0.96 o 
  -4   7   1        2.40        1.52      0.54 o 
  -3   7   1       87.63       85.21      2.55 o 
  -2   7   1       19.17       17.96      0.96 o 
  -1   7   1      473.30      453.01      9.87 o 
   0   7   1     1153.68     1213.65     27.33 o 
   1   7   1      798.59      847.63      9.53 o 
   2   7   1        0.31        0.68      0.68 o 
   3   7   1      306.35      320.27      4.96 o 
   4   7   1      114.31      113.76      2.89 o 
   5   7   1        0.01        0.00      0.68 o 
   6   7   1      844.09      860.33     11.47 o 
   7   7   1      163.25      161.60      3.45 o 
   8   7   1        0.48        0.10      0.54 o 
   9   7   1       27.07       26.16      1.30 o 
  -4   8   1       81.88       89.79      2.87 o 
  -3   8   1      117.10      109.65      3.12 o 
  -2   8   1        2.17        2.18      0.54 o 
  -1   8   1      181.91      189.24      4.42 o 
   0   8   1      226.13      237.25      5.10 o 
   1   8   1       33.04       29.57      2.04 o 
   2   8   1      989.79     1015.59     11.44 o 
   3   8   1      194.80      212.05      2.90 o 
   4   8   1        0.37       -0.43      0.29 o 
   5   8   1       24.62       21.60      0.80 o 
   6   8   1       52.27       51.24      1.37 o 
   7   8   1       63.75       70.93      1.77 o 
   8   8   1       14.05       15.91      0.96 o 
   9   8   1       36.14       33.57      1.47 o 
  -3   9   1       37.19       38.34      1.68 o 
  -2   9   1       59.31       68.84      2.32 o 
  -1   9   1       67.72       70.53      2.32 o 
   0   9   1       66.10       70.07      2.23 o 
   1   9   1      578.04      582.34     12.81 o 
   2   9   1       33.71       29.81      1.81 o 
   3   9   1      225.35      229.47      3.62 o 
   4   9   1        4.27        5.80      0.88 o 
   5   9   1      192.61      199.66      3.44 o 
   6   9   1       43.34       43.53      1.81 o 
   7   9   1       57.77       51.63      1.80 o 
   8   9   1        0.04       -0.17      0.68 o 
  -2  10   1        4.07        3.18      0.80 o 
  -1  10   1      188.24      203.34      4.94 o 
   0  10   1       93.41       99.09      2.94 o 
   1  10   1      101.41      112.34      3.10 o 
   2  10   1        0.07        1.36      0.91 o 
   3  10   1      102.09      112.72      4.54 o 
   4  10   1        3.29        3.16      0.37 o 
   5  10   1        7.77        7.78      0.60 o 
   6  10   1       36.02       35.77      1.20 o 
   7  10   1      115.35      115.77      2.93 o 
   0  11   1       13.83       15.15      1.59 o 
   1  11   1       49.52       55.41      2.15 o 
   2  11   1       29.70       32.43      2.27 o 
   3  11   1      195.64      194.14      7.03 o 
   4  11   1      143.18      146.97      5.67 o 
   5  11   1       16.17       17.92      0.80 o 
   6  11   1        0.07       -1.02      0.68 o 
   3  12   1       15.61       13.84      1.59 o 
   4  12   1       33.33       29.03      2.27 o 
  -5 -11   2      176.06      175.55      6.80 o 
  -4 -11   2        7.61       10.89      1.59 o 
  -3 -11   2       29.55       30.62      2.49 o 
  -2 -11   2       13.32       16.78      1.81 o 
  -6 -10   2       63.21       55.13      2.84 o 
  -5 -10   2       46.71       43.97      1.84 o 
  -4 -10   2       16.11       12.47      1.59 o 
  -3 -10   2        1.68        2.27      1.13 o 
  -2 -10   2       97.02      111.13      4.99 o 
  -1 -10   2       64.02       63.96      3.63 o 
   0 -10   2       15.93       11.34      1.59 o 
   1 -10   2        1.11        0.68      0.91 o 
  -7  -9   2        4.24        7.11      1.03 o 
  -6  -9   2        6.77        7.88      1.13 o 
  -5  -9   2       14.10       12.59      0.96 o 
  -4  -9   2        3.08        3.42      0.64 o 
  -3  -9   2       13.10       11.57      1.36 o 
  -2  -9   2       25.89       25.18      2.04 o 
  -1  -9   2      261.16      273.30      9.07 o 
   0  -9   2      260.25      251.52      5.55 o 
   1  -9   2       34.59       40.94      1.74 o 
   2  -9   2        3.27        2.56      0.71 o 
  -8  -8   2       38.38       40.52      1.84 o 
  -7  -8   2       23.46       19.90      1.28 o 
  -6  -8   2       36.14       38.36      1.70 o 
  -5  -8   2       95.45       94.38      5.90 o 
  -4  -8   2       59.68       54.76      2.00 o 
  -3  -8   2       33.08       35.29      1.42 o 
  -2  -8   2       34.66       33.34      2.27 o 
  -1  -8   2      412.64      413.80      7.94 o 
   0  -8   2      196.21      185.39      7.71 o 
   1  -8   2        2.46        3.15      1.25 o 
   2  -8   2        0.57       -0.11      0.48 o 
   3  -8   2      106.55      112.74      3.26 o 
  -8  -7   2      186.63      190.74      4.81 o 
  -7  -7   2      111.88      110.86      3.21 o 
  -6  -7   2        2.98        2.51      0.64 o 
  -5  -7   2        5.46        4.27      0.71 o 
  -4  -7   2      309.35      311.23      7.03 o 
  -3  -7   2        7.64        9.85      1.36 o 
  -2  -7   2       33.86       36.24      1.42 o 
  -1  -7   2      334.09      332.50      6.42 o 
   0  -7   2      240.21      225.50      4.84 o 
   1  -7   2        1.56       -0.27      0.38 o 
   2  -7   2        4.82        2.45      0.54 o 
   3  -7   2       29.24       28.25      1.36 o 
   4  -7   2       49.08       49.72      2.00 o 
  -9  -6   2       62.39       56.83      2.25 o 
  -8  -6   2       66.53       70.73      2.41 o 
  -7  -6   2       39.19       30.07      1.44 o 
  -6  -6   2       29.62       32.02      1.44 o 
  -5  -6   2      250.36      234.61     10.09 o 
  -4  -6   2      868.94      838.07     16.22 o 
  -3  -6   2      312.14      327.17      6.48 o 
  -2  -6   2       58.21       59.96      2.16 o 
  -1  -6   2       10.53        9.38      0.44 o 
   0  -6   2      295.44      288.38      5.65 o 
   1  -6   2      244.88      258.91      5.26 o 
   2  -6   2       54.79       55.20      1.84 o 
   3  -6   2       18.48       22.70      1.93 o 
   4  -6   2       65.79       64.78      2.23 o 
   5  -6   2       23.33       23.41      1.36 o 
  -9  -5   2       18.23       22.28      1.36 o 
  -8  -5   2      491.92      472.48     13.95 o 
  -7  -5   2        1.06        0.00      0.48 o 
  -6  -5   2      155.28      148.22      3.69 o 
  -5  -5   2        8.72        6.92      0.64 o 
  -4  -5   2       91.72       83.28      4.42 o 
  -3  -5   2      102.19      104.89      5.90 o 
  -2  -5   2       16.15       20.13      0.63 o 
  -1  -5   2     1797.89     1773.28     24.16 o 
   0  -5   2       98.21       84.26      1.59 o 
   1  -5   2      435.88      450.57      8.23 o 
   2  -5   2      165.38      163.52      3.68 o 
   3  -5   2       12.67       10.32      0.80 o 
   4  -5   2      233.14      218.67      6.46 o 
   5  -5   2       91.97       95.89      2.87 o 
   6  -5   2       10.13        6.61      0.87 o 
  -9  -4   2       66.16       60.15      2.16 o 
  -8  -4   2       36.26       26.76      2.04 o 
  -7  -4   2        0.87        1.02      0.48 o 
  -6  -4   2       69.45       67.94      2.08 o 
  -5  -4   2        9.26        6.81      0.64 o 
  -4  -4   2      367.88      342.18      6.65 o 
  -3  -4   2      358.01      361.39      6.89 o 
  -2  -4   2      874.90      999.66     21.58 o 
  -1  -4   2      337.58      383.15      5.60 o 
   0  -4   2     1375.37     1343.01     18.38 o 
   1  -4   2      108.79      121.00      2.06 o 
   2  -4   2      156.63      151.88      3.36 o 
   3  -4   2      672.71      668.01     11.91 o 
   4  -4   2       44.38       38.01      2.72 o 
   5  -4   2      186.10      179.62      5.67 o 
   6  -4   2       17.59       16.71      1.12 o 
  -9  -3   2       90.73       84.37      3.86 o 
  -8  -3   2       43.49       43.56      1.76 o 
  -7  -3   2      313.83      302.25      6.69 o 
  -6  -3   2     1963.97     1951.02     53.64 o 
  -5  -3   2        0.06       -0.11      0.57 o 
  -4  -3   2     1831.03     1795.48     30.86 o 
  -3  -3   2       73.24       63.38      1.68 o 
  -2  -3   2      300.41      272.46      5.20 o 
  -1  -3   2     1116.32     1066.11     14.63 o 
   0  -3   2      199.07      249.39      3.73 o 
   1  -3   2       20.00       37.09      0.80 o 
   2  -3   2       52.28       35.41      0.82 o 
   3  -3   2        8.46        6.93      0.54 o 
   4  -3   2      394.80      367.31      7.03 o 
   5  -3   2        0.55        0.34      0.48 o 
   6  -3   2       26.28       28.29      1.36 o 
   7  -3   2      199.00      200.56      4.80 o 
  -9  -2   2        6.91        7.48      1.36 o 
  -8  -2   2      153.80      155.36      5.67 o 
  -7  -2   2      204.55      193.78      4.41 o 
  -6  -2   2      967.04      957.87     17.07 o 
  -5  -2   2       39.22       39.14      0.96 o 
  -4  -2   2        2.93        3.17      1.25 o 
  -3  -2   2      280.11      248.15      6.24 o 
  -2  -2   2       76.18       72.68      1.68 o 
  -1  -2   2       26.91       25.32      0.55 o 
   0  -2   2     4202.95     3896.81     63.06 o 
   1  -2   2      792.50      805.24     11.07 o 
   2  -2   2       39.93       41.31      0.90 o 
   3  -2   2      208.96      201.98      3.17 o 
   4  -2   2      179.52      188.18      4.00 o 
   5  -2   2       47.77       52.50      2.49 o 
   6  -2   2       49.22       51.10      1.84 o 
   7  -2   2        3.18        1.88      0.54 o 
   8  -2   2       76.14       79.55      2.64 o 
  -9  -1   2        0.97        0.00      0.91 o 
  -8  -1   2      145.02      135.86      5.22 o 
  -7  -1   2        9.56        8.62      1.13 o 
  -6  -1   2      254.32      248.10      5.12 o 
  -5  -1   2      103.45      109.63      2.03 o 
  -4  -1   2     6145.17     6196.17     88.23 o 
  -3  -1   2       48.86       52.41      0.96 o 
  -2  -1   2       87.31      102.98      1.65 o 
  -1  -1   2      164.26      160.90      2.87 o 
   0  -1   2      636.91      615.16     10.44 o 
   1  -1   2       42.21       37.86      1.93 o 
   2  -1   2      593.75      579.33     11.69 o 
   3  -1   2        9.41       10.09      0.33 o 
   4  -1   2      455.11      430.51      6.32 o 
   5  -1   2       42.74       42.86      2.61 o 
   6  -1   2       50.02       50.40      1.68 o 
   7  -1   2       77.25       76.90      2.32 o 
   8  -1   2        0.66       -0.82      0.54 o 
  -9   0   2        0.21        2.49      1.13 o 
  -8   0   2      145.43      157.86      5.90 o 
  -7   0   2        2.64        2.72      0.91 o 
  -6   0   2        0.45        0.45      0.29 o 
  -5   0   2      125.24      117.07      2.48 o 
  -4   0   2      440.69      460.76      6.66 o 
  -3   0   2      438.75      450.80      7.18 o 
  -2   0   2       71.15       97.75      1.56 o 
  -1   0   2     2845.59     2872.08     39.02 o 
   0   0   2      808.86      825.70     13.91 o 
   1   0   2      826.41      853.51     22.34 o 
   2   0   2      158.84      167.19      2.53 o 
   3   0   2       14.52       14.76      0.47 o 
   4   0   2       20.22       18.92      0.60 o 
   5   0   2       53.82       50.79      1.16 o 
   6   0   2      281.15      296.57      5.93 o 
   7   0   2        2.14        1.99      0.54 o 
   8   0   2       53.96       55.48      2.27 o 
  -8   1   2       12.98       10.21      1.36 o 
  -7   1   2       18.76       20.61      1.03 o 
  -6   1   2      283.68      269.79      5.42 o 
  -5   1   2      171.67      184.23      3.13 o 
  -4   1   2      746.72      736.34     10.32 o 
  -3   1   2        0.09        0.71      0.17 o 
  -2   1   2       10.96        7.26      0.29 o 
  -1   1   2      115.75      127.85      1.92 o 
   0   1   2      499.99      538.30     17.88 o 
   1   1   2     1736.91     1701.71     23.74 o 
   2   1   2     1005.92     1008.71     13.72 o 
   3   1   2       48.66       53.15      1.05 o 
   4   1   2     1284.44     1284.79     17.61 o 
   5   1   2      383.72      382.94      6.89 o 
   6   1   2       55.46       55.18      1.35 o 
   7   1   2        1.47        1.27      0.38 o 
   8   1   2        3.23        3.26      0.71 o 
  -8   2   2       32.08       35.83      2.49 o 
  -7   2   2        2.59        2.49      1.13 o 
  -6   2   2        0.94        1.09      0.38 o 
  -5   2   2      100.43      100.53      2.55 o 
  -4   2   2        0.01        1.13      0.32 o 
  -3   2   2      992.13     1013.76     16.74 o 
  -2   2   2      604.10      628.93      8.76 o 
  -1   2   2      271.08      284.57      6.99 o 
   0   2   2     1689.46     1625.29     28.44 o 
   1   2   2     1362.96     1421.89     25.11 o 
   2   2   2       88.43       85.02      1.39 o 
   3   2   2      257.60      268.42      4.97 o 
   4   2   2        2.52        4.74      0.33 o 
   5   2   2      203.32      193.17      3.18 o 
   6   2   2      360.78      358.22      5.58 o 
   7   2   2      116.36      120.42      2.40 o 
   8   2   2      105.21      105.08      2.87 o 
  -7   3   2       50.56       55.29      2.38 o 
  -6   3   2       96.44       95.89      2.71 o 
  -5   3   2      103.10      100.99      2.64 o 
  -4   3   2      348.80      347.43      6.55 o 
  -3   3   2       22.10       23.64      1.13 o 
  -2   3   2       26.36       28.81      0.96 o 
  -1   3   2      732.44      836.57     11.54 o 
   0   3   2        0.14        0.70      0.27 o 
   1   3   2      347.61      336.50      8.52 o 
   2   3   2      928.81      963.53     13.16 o 
   3   3   2      150.47      147.94      2.44 o 
   4   3   2      546.20      559.60     13.51 o 
   5   3   2      101.84       94.40      1.79 o 
   6   3   2       70.29       72.28      2.00 o 
   7   3   2        9.64       10.23      0.80 o 
   8   3   2        2.99        2.95      0.91 o 
  -7   4   2        1.96       -0.17      0.68 o 
  -6   4   2        1.58        1.94      0.54 o 
  -5   4   2      122.98      124.60      3.20 o 
  -4   4   2        6.06        5.79      0.64 o 
  -3   4   2      947.77      943.88     16.23 o 
  -2   4   2      801.62      767.23     13.20 o 
  -1   4   2      604.89      614.68      8.63 o 
   0   4   2       35.02       54.91      1.09 o 
   1   4   2      383.21      458.67      6.88 o 
   2   4   2      377.29      468.61      6.67 o 
   3   4   2       30.47       39.70      1.12 o 
   4   4   2      104.32      110.31      2.00 o 
   5   4   2      237.69      243.33      3.87 o 
   6   4   2      603.03      596.79      8.71 o 
   7   4   2        8.90        9.19      0.64 o 
   8   4   2      145.42      142.71      2.63 o 
  -6   5   2        2.11        0.71      1.36 o 
  -5   5   2      148.66      143.13      3.58 o 
  -4   5   2        4.01        5.08      1.02 o 
  -3   5   2        1.21        1.13      0.48 o 
  -2   5   2      143.51      123.56      2.87 o 
  -1   5   2      336.71      357.97      5.31 o 
   0   5   2      133.59      136.85      2.30 o 
   1   5   2      976.39     1075.11     14.81 o 
   2   5   2     3428.94     3706.77     49.80 o 
   3   5   2       20.15       26.62      0.73 o 
   4   5   2      732.79      744.23     10.50 o 
   5   5   2      129.62      118.63      2.22 o 
   6   5   2       14.32       12.21      0.71 o 
   7   5   2       27.85       27.82      1.19 o 
   8   5   2        0.20        0.84      0.54 o 
   9   5   2        1.69        1.22      0.58 o 
  -6   6   2        2.91        2.04      0.71 o 
  -5   6   2       69.71       68.16      2.32 o 
  -4   6   2        0.07       -0.45      0.68 o 
  -3   6   2      927.85      900.48     15.84 o 
  -2   6   2     1364.08     1323.87     22.55 o 
  -1   6   2      266.31      290.31      5.68 o 
   0   6   2      255.23      239.71      3.73 o 
   1   6   2       79.49       86.48      1.80 o 
   2   6   2       31.27       32.49      1.36 o 
   3   6   2        8.77       14.75      0.60 o 
   4   6   2      851.14      884.97     12.41 o 
   5   6   2        5.05        5.85      0.44 o 
   6   6   2      255.73      241.15      5.12 o 
   7   6   2        1.35        0.91      0.48 o 
   8   6   2        8.90        9.84      0.75 o 
   9   6   2        9.14        9.34      1.02 o 
  -5   7   2       10.34       10.32      0.96 o 
  -4   7   2        3.94        3.31      0.71 o 
  -3   7   2        1.24       -0.11      0.48 o 
  -2   7   2      130.19      121.32      3.03 o 
  -1   7   2      192.88      202.17      4.32 o 
   0   7   2      193.27      194.43      4.16 o 
   1   7   2      130.72      149.26      2.65 o 
   2   7   2      224.26      230.04      3.70 o 
   3   7   2        4.31        5.22      0.43 o 
   4   7   2      278.17      301.60      4.78 o 
   5   7   2      115.25      120.30      2.96 o 
   6   7   2       50.45       47.22      1.68 o 
   7   7   2      306.71      298.02      9.07 o 
   8   7   2        3.61        3.29      0.71 o 
   9   7   2        0.20       -0.82      0.54 o 
  -4   8   2       10.90       12.49      0.96 o 
  -3   8   2        9.88        8.62      0.80 o 
  -2   8   2      238.23      240.19      5.29 o 
  -1   8   2      217.66      220.40      5.56 o 
   0   8   2      102.23       96.83      2.64 o 
   1   8   2      317.24      340.90      6.71 o 
   2   8   2       20.31       26.39      0.95 o 
   3   8   2      498.52      529.78      7.88 o 
   4   8   2      144.60      149.31      2.73 o 
   5   8   2        0.02        0.45      0.68 o 
   6   8   2      258.17      260.27      5.61 o 
   8   8   2        0.90       -0.42      0.54 o 
   9   8   2       55.71       57.33      2.01 o 
  -3   9   2      127.79      135.29      3.97 o 
  -2   9   2        1.11        2.45      2.49 o 
  -1   9   2      367.35      368.05      7.43 o 
   0   9   2       16.51       14.22      0.96 o 
   1   9   2        7.95        9.13      1.25 o 
   2   9   2      119.48      132.69      3.26 o 
   3   9   2      112.02      119.29      2.38 o 
   4   9   2       34.58       31.15      1.59 o 
   5   9   2      249.35      254.87      5.53 o 
   7   9   2      181.03      181.75      3.98 o 
   8   9   2       42.66       38.79      1.58 o 
  -2  10   2       81.75       85.70      2.80 o 
  -1  10   2        0.01       -0.55      0.54 o 
   0  10   2       27.59       25.02      2.72 o 
   1  10   2       85.45       89.97      2.71 o 
   2  10   2       48.32       50.69      2.49 o 
   3  10   2       79.74       90.04      3.86 o 
   4  10   2       20.77       22.08      0.87 o 
   5  10   2       54.67       51.79      1.63 o 
   6  10   2       33.64       33.47      1.30 o 
   7  10   2        3.91        3.08      0.58 o 
   8  10   2        1.01       -1.13      1.13 o 
  -1  11   2       51.56       60.50      2.23 o 
   0  11   2        0.92       -0.11      1.93 o 
   1  11   2        1.18        1.02      1.02 o 
   2  11   2      121.99      134.04      5.44 o 
   3  11   2        6.28        7.94      1.36 o 
   4  11   2        0.00        1.13      0.91 o 
   5  11   2        2.01        3.05      0.57 o 
   6  11   2      204.48      204.18      4.19 o 
   7  11   2       12.93       13.04      1.36 o 
   2  12   2       12.44       13.38      1.59 o 
   3  12   2      174.35      183.94      6.80 o 
  -6 -10   3        0.53        0.23      1.13 o 
  -5 -10   3       87.33       86.80      2.87 o 
  -4 -10   3       10.46        9.98      1.36 o 
  -3 -10   3       10.94       11.11      1.59 o 
  -2 -10   3      174.13      165.34      6.58 o 
  -1 -10   3       13.72       17.46      1.81 o 
   0 -10   3       43.67       39.69      2.95 o 
  -7  -9   3        3.11        2.56      0.87 o 
  -6  -9   3       11.26       12.59      0.96 o 
  -5  -9   3       12.12       12.15      0.92 o 
  -4  -9   3       41.65       42.76      1.74 o 
  -3  -9   3      281.63      282.37      9.53 o 
  -2  -9   3        1.33        0.91      1.13 o 
  -1  -9   3       93.09       94.58      4.54 o 
   0  -9   3        6.20        6.35      1.59 o 
   1  -9   3        5.27        4.74      0.87 o 
  -8  -8   3       59.99       60.94      2.32 o 
  -7  -8   3        7.50        9.19      0.96 o 
  -6  -8   3       18.77       18.75      1.19 o 
  -5  -8   3       65.53       61.27      2.61 o 
  -4  -8   3        0.04       -0.45      0.54 o 
  -3  -8   3       68.40       65.86      4.99 o 
  -2  -8   3      209.12      202.76      7.03 o 
  -1  -8   3       97.83      109.77      4.76 o 
   0  -8   3       80.60       84.22      2.45 o 
   1  -8   3      100.15       98.79      3.29 o 
   2  -8   3        1.41       -0.68      0.58 o 
   3  -8   3        4.70        4.01      0.91 o 
  -8  -7   3        0.07       -0.96      0.64 o 
  -7  -7   3        1.68        2.29      0.71 o 
  -6  -7   3      262.37      249.17      6.24 o 
  -5  -7   3      274.54      285.94      6.25 o 
  -4  -7   3       82.03       81.65      2.48 o 
  -3  -7   3      203.56      182.90      4.23 o 
  -2  -7   3        0.05        0.50      0.38 o 
  -1  -7   3       12.21       13.15      1.36 o 
   0  -7   3       60.26       60.50      1.90 o 
   1  -7   3       16.02       13.77      0.87 o 
   2  -7   3      141.99      129.54      3.42 o 
   3  -7   3      189.23      198.28      4.71 o 
   4  -7   3       14.57       14.90      1.12 o 
  -9  -6   3        0.01       -0.23      1.36 o 
  -8  -6   3        5.09        8.21      1.03 o 
  -7  -6   3        4.13        4.81      0.80 o 
  -6  -6   3       60.53       54.93      2.00 o 
  -5  -6   3      228.73      230.62      5.12 o 
  -4  -6   3        2.23        4.20      0.64 o 
  -3  -6   3       89.35       84.80      2.39 o 
  -2  -6   3      223.18      203.52      4.39 o 
  -1  -6   3      999.54     1049.19     14.74 o 
   0  -6   3      151.61      133.71      3.16 o 
   1  -6   3       46.62       53.02      2.72 o 
   2  -6   3       12.56        9.56      0.87 o 
   3  -6   3        4.15        4.82      0.71 o 
   4  -6   3        0.72        0.11      0.79 o 
   5  -6   3       20.93       18.49      1.19 o 
  -9  -5   3       39.34       39.03      1.76 o 
  -8  -5   3      107.24      108.07      3.21 o 
  -7  -5   3        1.00       -0.11      0.64 o 
  -6  -5   3       57.09       51.65      1.84 o 
  -5  -5   3      268.31      268.85      5.69 o 
  -4  -5   3        0.26        1.47      0.48 o 
  -3  -5   3     1194.34     1115.53     41.85 o 
  -2  -5   3       54.98       63.67      1.37 o 
  -1  -5   3      128.67      114.41      2.06 o 
   0  -5   3      625.77      614.07      8.83 o 
   1  -5   3      116.14      120.83      2.87 o 
   2  -5   3      128.04      107.40      2.71 o 
   3  -5   3      689.89      661.80     12.07 o 
   4  -5   3       18.78       14.24      1.59 o 
   5  -5   3      187.46      183.43      4.48 o 
   6  -5   3        1.77       -0.15      0.71 o 
  -9  -4   3       39.91       44.46      1.92 o 
  -8  -4   3        5.17        3.87      0.80 o 
  -7  -4   3       20.18       20.23      1.12 o 
  -6  -4   3        4.65        3.97      0.64 o 
  -5  -4   3      145.96      133.78      3.28 o 
  -4  -4   3      588.40      596.37     10.98 o 
  -3  -4   3       13.52        8.99      0.64 o 
  -2  -4   3      529.23      454.73      6.55 o 
  -1  -4   3      722.91      648.07     10.87 o 
   0  -4   3      238.90      254.34      6.97 o 
   1  -4   3      354.96      356.63      6.22 o 
   2  -4   3        0.29        0.34      0.32 o 
   3  -4   3        3.48        1.36      0.38 o 
   4  -4   3      328.75      323.28      6.55 o 
   5  -4   3      235.33      222.63      7.37 o 
   6  -4   3        6.43        7.26      0.87 o 
  -9  -3   3      194.16      187.57      6.80 o 
  -8  -3   3      751.32      752.89     14.19 o 
  -7  -3   3       32.48       26.90      1.36 o 
  -6  -3   3      218.80      213.70      8.62 o 
  -5  -3   3      169.75      161.94      3.69 o 
  -4  -3   3       32.04       25.83      1.47 o 
  -3  -3   3      903.47      841.56     14.83 o 
  -2  -3   3      403.64      404.92      7.53 o 
  -1  -3   3      347.63      390.17     13.51 o 
   0  -3   3     1115.37     1078.35     27.82 o 
   1  -3   3      178.01      169.05      3.42 o 
   2  -3   3      392.83      388.36      5.74 o 
   3  -3   3      264.19      257.37      8.62 o 
   4  -3   3       75.64       74.44      2.16 o 
   5  -3   3      264.01      261.49      8.62 o 
   6  -3   3      126.86      131.14      3.45 o 
   7  -3   3       23.88       29.77      1.52 o 
  -9  -2   3        1.54        0.23      0.91 o 
  -8  -2   3       45.06       41.20      1.68 o 
  -7  -2   3       26.10       26.78      1.70 o 
  -6  -2   3      244.13      250.25      5.29 o 
  -5  -2   3      187.86      204.64      4.41 o 
  -4  -2   3      407.17      376.59      7.14 o 
  -3  -2   3      477.86      447.88      8.17 o 
  -2  -2   3      438.34      380.87      6.97 o 
  -1  -2   3      626.50      578.59     16.68 o 
   0  -2   3        2.77        1.78      0.19 o 
   1  -2   3       27.25       21.94      0.60 o 
   2  -2   3      105.23      137.22      2.46 o 
   3  -2   3        2.44        1.48      0.32 o 
   4  -2   3      606.84      595.84     10.64 o 
   5  -2   3      141.11      138.16      3.28 o 
   6  -2   3      276.26      273.06      5.77 o 
   7  -2   3       12.79       12.61      0.96 o 
  -9  -1   3        0.69        0.23      0.91 o 
  -8  -1   3      108.11      113.40      4.76 o 
  -7  -1   3        0.51       -0.11      0.48 o 
  -6  -1   3      478.88      499.76      9.46 o 
  -5  -1   3      243.42      231.23      3.66 o 
  -4  -1   3      182.43      182.12      2.90 o 
  -3  -1   3      100.24      111.52      1.83 o 
  -2  -1   3      196.40      172.74      2.91 o 
  -1  -1   3      284.92      284.24      8.81 o 
   0  -1   3     6068.69     5575.24    229.94 o 
   1  -1   3        2.60        7.95      0.29 o 
   2  -1   3     1082.86     1048.58     28.29 o 
   3  -1   3      130.73      117.14      2.05 o 
   4  -1   3       37.29       47.97      1.07 o 
   5  -1   3      120.97      119.09      2.89 o 
   6  -1   3        4.77        4.00      0.64 o 
   7  -1   3      101.69      109.38      3.05 o 
   8  -1   3       35.54       37.90      1.70 o 
  -8   0   3        0.14        0.45      0.91 o 
  -7   0   3       26.86       27.22      2.04 o 
  -6   0   3        9.33        8.62      0.71 o 
  -5   0   3        4.49        5.57      0.50 o 
  -4   0   3      679.32      650.25      9.18 o 
  -3   0   3     1236.39     1293.58     17.64 o 
  -2   0   3     2299.54     2276.54     30.67 o 
  -1   0   3     1406.04     1468.49     19.96 o 
   0   0   3      879.14      920.36     13.10 o 
   1   0   3      204.45      199.14      7.14 o 
   2   0   3      156.53      150.00      2.37 o 
   3   0   3      286.63      287.07      5.37 o 
   4   0   3     1093.40     1147.37     15.87 o 
   5   0   3       57.91       53.99      1.26 o 
   6   0   3       43.75       40.94      1.44 o 
   7   0   3        0.29        0.84      1.25 o 
   8   0   3      147.17      158.29      4.00 o 
  -8   1   3       72.03       70.08      3.63 o 
  -7   1   3        0.69       -0.45      0.68 o 
  -6   1   3      110.59      109.04      2.78 o 
  -5   1   3        5.58        5.85      0.60 o 
  -4   1   3        2.93        4.38      0.34 o 
  -3   1   3       99.05      102.50      1.82 o 
  -2   1   3      161.19      169.25      2.61 o 
  -1   1   3      438.42      424.92      7.56 o 
   0   1   3     1780.99     1841.11     25.04 o 
   1   1   3      616.69      600.75     10.30 o 
   2   1   3     1013.96      948.76     23.21 o 
   3   1   3      391.08      392.90      8.43 o 
   4   1   3       33.79       31.00      0.79 o 
   5   1   3      309.17      322.36      4.97 o 
   6   1   3       98.23      104.06      2.09 o 
   7   1   3      184.83      189.55      4.25 o 
   8   1   3      302.01      317.98      9.07 o 
  -8   2   3        2.20        1.13      0.91 o 
  -7   2   3       95.50       96.70      2.78 o 
  -6   2   3        6.00        4.44      0.58 o 
  -5   2   3       13.28       11.43      0.71 o 
  -4   2   3      677.26      678.70     11.54 o 
  -3   2   3       96.85       88.13      1.65 o 
  -2   2   3     1079.53     1107.47     15.20 o 
  -1   2   3       81.45       77.37      1.31 o 
   0   2   3     4260.10     4373.00     97.07 o 
   1   2   3     1595.91     1601.48     26.10 o 
   2   2   3       76.21       86.69      1.43 o 
   3   2   3      260.46      267.05      8.28 o 
   4   2   3     1675.18     1695.32     23.10 o 
   5   2   3       30.67       30.08      1.80 o 
   6   2   3      356.78      360.18      5.58 o 
   7   2   3      209.75      207.98      3.66 o 
   8   2   3      134.92      145.83      4.99 o 
  -7   3   3        5.73        5.13      0.71 o 
  -6   3   3        8.26        7.97      0.71 o 
  -5   3   3       98.80      101.08      2.71 o 
  -4   3   3      112.42      113.58      2.71 o 
  -3   3   3     1544.35     1573.72     21.52 o 
  -2   3   3        9.23       17.04      0.52 o 
  -1   3   3        3.03        7.37      0.72 o 
   0   3   3     2686.48     2694.91     70.41 o 
   1   3   3        1.79        1.22      0.24 o 
   2   3   3      749.02      764.42     10.59 o 
   3   3   3      488.07      492.10      6.97 o 
   4   3   3      311.79      273.83      5.11 o 
   5   3   3      199.22      207.84      3.40 o 
   6   3   3       57.78       57.54      1.39 o 
   7   3   3       54.30       52.79      1.68 o 
  -7   4   3      200.96      212.62      5.56 o 
  -6   4   3       38.89       35.67      1.52 o 
  -5   4   3      176.24      179.03      4.07 o 
  -4   4   3      911.71      903.92     15.75 o 
  -3   4   3      135.64      126.32      2.87 o 
  -2   4   3      147.57      134.34      2.30 o 
  -1   4   3      528.33      568.64     14.66 o 
   0   4   3     5956.41     6389.76     85.67 o 
   1   4   3       75.27       60.79      1.18 o 
   2   4   3     1911.19     2058.44     47.46 o 
   3   4   3      302.18      326.88      5.55 o 
   4   4   3      517.40      498.50      7.53 o 
   5   4   3       22.59       21.96      0.73 o 
   6   4   3       66.45       67.58      1.56 o 
   7   4   3       74.68       76.74      2.16 o 
   8   4   3      533.42      541.61     14.74 o 
  -6   5   3        0.16       -0.79      0.57 o 
  -5   5   3       45.69       39.50      1.58 o 
  -4   5   3      216.54      210.11      4.55 o 
  -3   5   3       29.87       26.76      1.12 o 
  -2   5   3      246.27      230.39      4.64 o 
  -1   5   3       80.47       76.62      1.65 o 
   0   5   3      515.83      550.59      7.85 o 
   1   5   3       50.35       48.76      1.23 o 
   2   5   3       87.09       71.04      1.35 o 
   3   5   3        0.04        1.07      0.20 o 
   4   5   3      414.92      383.31      5.71 o 
   5   5   3      142.45      131.48      2.44 o 
   6   5   3        5.45        6.30      0.47 o 
   7   5   3       14.62       13.15      1.13 o 
   8   5   3       52.96       48.08      2.49 o 
   9   5   3        0.29        0.71      1.25 o 
  -6   6   3       10.74       10.02      1.25 o 
  -5   6   3      174.62      174.61      4.32 o 
  -4   6   3      536.44      508.95      9.68 o 
  -3   6   3      234.62      245.08      5.56 o 
  -2   6   3       12.50       12.90      1.02 o 
  -1   6   3      189.61      206.37      5.10 o 
   0   6   3     1383.56     1412.16     19.35 o 
   1   6   3      159.62      152.68      2.61 o 
   2   6   3      668.60      715.66     12.22 o 
   3   6   3        4.35        3.09      0.29 o 
   4   6   3       61.38       50.45      1.22 o 
   5   6   3      645.96      661.67     10.60 o 
   6   6   3       11.80       12.48      0.91 o 
   7   6   3        5.84        4.99      1.13 o 
   8   6   3      208.25      203.67      6.80 o 
   9   6   3        0.01        0.51      0.58 o 
  -5   7   3        0.36       -0.72      0.48 o 
  -4   7   3       63.14       62.80      2.16 o 
  -3   7   3       60.75       59.30      2.00 o 
  -2   7   3      159.38      148.16      3.52 o 
  -1   7   3      316.75      323.74      6.32 o 
   0   7   3       53.24       48.22      1.52 o 
   1   7   3      706.49      779.21     11.07 o 
   2   7   3       20.00       17.19      0.65 o 
   3   7   3       79.97       74.64      1.57 o 
   4   7   3      597.35      618.41      8.93 o 
   5   7   3      412.46      422.91      6.45 o 
   6   7   3        5.29        6.12      1.13 o 
   7   7   3       65.84       62.14      3.18 o 
   8   7   3        9.96        8.85      1.13 o 
   9   7   3       18.92       23.21      1.25 o 
  -4   8   3       29.48       31.63      1.52 o 
  -3   8   3      192.27      187.35      4.76 o 
  -2   8   3        0.52        0.11      0.48 o 
  -1   8   3       11.58       11.16      0.80 o 
   0   8   3      225.58      257.51      5.33 o 
   1   8   3      803.35      837.90     14.71 o 
   2   8   3      310.15      315.31      5.01 o 
   3   8   3        1.71        1.62      0.33 o 
   4   8   3      149.06      149.75      2.74 o 
   5   8   3      511.73      536.39     14.52 o 
   6   8   3       88.75       87.55      3.63 o 
   7   8   3       77.53       72.35      3.40 o 
   8   8   3       97.46       95.71      4.31 o 
  -3   9   3      106.62      106.91      3.12 o 
  -2   9   3       17.76       15.92      1.03 o 
  -1   9   3        0.16       -0.11      1.02 o 
   0   9   3        0.32        0.00      0.48 o 
   1   9   3       81.57       89.94      2.55 o 
   2   9   3       29.32       28.01      1.28 o 
   3   9   3      333.10      328.37      5.32 o 
   4   9   3       79.05       84.22      2.28 o 
   5   9   3       67.77       64.19      2.95 o 
   6   9   3        3.70        3.86      1.13 o 
   7   9   3        1.95        2.04      0.91 o 
  -2  10   3       16.12       14.32      1.12 o 
  -1  10   3        1.77        1.70      0.64 o 
   0  10   3      116.69      124.93      3.36 o 
   1  10   3        5.33        3.63      1.13 o 
   2  10   3        0.07        0.00      0.48 o 
   3  10   3       25.41       22.69      1.12 o 
   4  10   3      124.39      123.38      4.54 o 
   5  10   3      181.42      189.61      6.35 o 
  -1  11   3       17.31       18.97      1.28 o 
   0  11   3        1.36        0.34      0.64 o 
   1  11   3      269.11      296.99      6.39 o 
   2  11   3        0.32       -1.13      0.91 o 
   5  11   3       11.04       12.39      0.75 o 
   6  11   3      240.96      250.48      4.90 o 
   7  11   3        6.26        6.58      0.75 o 
  -5 -10   4        6.28        7.19      1.13 o 
  -4 -10   4       47.55       48.54      3.18 o 
  -3 -10   4      106.96      108.87      5.22 o 
  -2 -10   4       10.88       11.79      1.59 o 
  -1 -10   4       28.17       27.90      2.27 o 
  -6  -9   4        0.34       -0.45      0.91 o 
  -5  -9   4       52.83       47.29      1.90 o 
  -4  -9   4      102.12       96.79      4.31 o 
  -3  -9   4       40.39       38.10      2.72 o 
  -2  -9   4       49.29       45.59      2.95 o 
  -1  -9   4        4.89        2.49      1.13 o 
   0  -9   4        0.17       -0.68      1.13 o 
   1  -9   4      139.62      138.80      5.90 o 
  -7  -8   4        2.81        3.40      0.80 o 
  -6  -8   4       25.76       24.02      1.36 o 
  -5  -8   4        0.06        0.28      0.58 o 
  -4  -8   4       28.96       26.45      1.25 o 
  -3  -8   4      179.25      177.05      4.29 o 
  -2  -8   4       78.11       70.31      3.63 o 
  -1  -8   4       58.31       49.90      2.95 o 
   0  -8   4      137.58      127.92      5.44 o 
   1  -8   4       18.38       17.52      1.19 o 
   2  -8   4       17.93       18.02      1.19 o 
  -8  -7   4       64.27       60.22      2.32 o 
  -7  -7   4      231.11      226.02      5.45 o 
  -6  -7   4        0.11       -0.34      0.64 o 
  -5  -7   4        0.03       -0.85      0.57 o 
  -4  -7   4       59.67       55.04      1.90 o 
  -3  -7   4        5.21        6.12      0.75 o 
  -2  -7   4      166.43      153.82      3.75 o 
  -1  -7   4       74.07       69.86      3.40 o 
   0  -7   4       95.07       79.44      2.34 o 
   1  -7   4      364.86      372.30      7.49 o 
   2  -7   4       15.81       14.48      1.59 o 
   3  -7   4      131.18      136.73      3.75 o 
  -8  -6   4        1.45        1.70      0.80 o 
  -7  -6   4        3.29        1.71      0.91 o 
  -6  -6   4       43.91       43.55      1.76 o 
  -5  -6   4       65.00       58.65      2.00 o 
  -4  -6   4        4.33        2.98      0.68 o 
  -3  -6   4      898.96      825.33     15.06 o 
  -2  -6   4        2.00        4.48      0.54 o 
  -1  -6   4        1.69        1.13      0.41 o 
   0  -6   4        0.51        1.85      0.54 o 
   1  -6   4      772.90      768.48     13.72 o 
   2  -6   4        4.26        3.86      1.13 o 
   3  -6   4      116.62      101.46      3.63 o 
   4  -6   4        0.04       -0.82      0.54 o 
  -9  -5   4        0.22       -0.57      0.80 o 
  -8  -5   4       19.73       19.17      1.28 o 
  -7  -5   4      221.40      215.61      5.05 o 
  -6  -5   4      103.60      105.06      2.96 o 
  -5  -5   4      130.63      130.96      3.74 o 
  -4  -5   4      238.28      224.43      4.89 o 
  -3  -5   4       38.72       39.09      1.81 o 
  -2  -5   4      658.45      637.65     11.69 o 
  -1  -5   4       33.93       27.51      0.79 o 
   0  -5   4       46.75       51.78      1.25 o 
   1  -5   4      972.22      914.32     15.88 o 
   2  -5   4      148.00      137.43      3.63 o 
   3  -5   4        4.65        4.78      0.71 o 
   4  -5   4        8.71        9.90      0.96 o 
   5  -5   4      174.09      192.44      4.71 o 
  -9  -4   4       31.02       25.91      1.52 o 
  -8  -4   4       22.11       19.45      1.28 o 
  -7  -4   4       26.00       25.53      1.28 o 
  -6  -4   4       82.90       82.00      2.48 o 
  -5  -4   4       47.14       42.53      1.60 o 
  -4  -4   4        0.67        0.77      0.38 o 
  -3  -4   4      540.29      468.56     13.61 o 
  -2  -4   4       10.81       12.90      0.71 o 
  -1  -4   4        1.62        2.06      0.29 o 
   0  -4   4        4.42        7.55      0.52 o 
   1  -4   4      303.40      307.40     12.59 o 
   2  -4   4     1187.28     1203.72     28.35 o 
   3  -4   4      677.86      665.05     12.00 o 
   4  -4   4       13.90       10.67      1.59 o 
   5  -4   4       83.83       84.09      2.64 o 
   6  -4   4       67.86       70.07      3.86 o 
  -9  -3   4        6.29        5.15      0.96 o 
  -8  -3   4       21.46       21.67      1.28 o 
  -7  -3   4        6.23        8.50      0.87 o 
  -6  -3   4       49.76       50.58      1.76 o 
  -5  -3   4        0.01       -0.54      0.38 o 
  -4  -3   4       39.13       33.61      1.28 o 
  -3  -3   4      124.16      120.34      2.80 o 
  -2  -3   4     1111.27     1023.97     35.15 o 
  -1  -3   4        0.36        1.09      0.79 o 
   0  -3   4      220.88      249.44      6.08 o 
   1  -3   4      688.34      659.01     11.43 o 
   2  -3   4       39.59       45.96      1.84 o 
   3  -3   4      265.85      270.75      5.45 o 
   4  -3   4      254.25      247.94     10.32 o 
   5  -3   4      150.48      149.11      3.68 o 
   6  -3   4      160.39      164.45      4.09 o 
   7  -3   4       56.48       59.20      2.25 o 
  -9  -2   4        0.24       -1.13      0.91 o 
  -8  -2   4       80.62       75.24      2.48 o 
  -7  -2   4      154.41      150.99      4.54 o 
  -6  -2   4      445.27      440.87     11.68 o 
  -5  -2   4        6.41        6.36      0.64 o 
  -4  -2   4        1.31        1.87      0.57 o 
  -3  -2   4      481.63      442.94      8.26 o 
  -2  -2   4      642.79      608.73     10.90 o 
  -1  -2   4      281.24      323.59     10.78 o 
   0  -2   4      195.56      256.87      3.91 o 
   1  -2   4      623.99      588.78     15.20 o 
   2  -2   4      593.47      534.34      7.67 o 
   3  -2   4      522.39      497.52     10.07 o 
   4  -2   4      356.48      366.14      6.96 o 
   5  -2   4       36.24       39.04      1.52 o 
   6  -2   4      235.84      251.03      5.53 o 
   7  -2   4        7.23        7.82      0.87 o 
  -9  -1   4        0.00       -1.36      0.91 o 
  -8  -1   4       29.66       26.76      2.04 o 
  -7  -1   4       52.26       51.43      1.84 o 
  -6  -1   4        5.23        4.17      0.71 o 
  -5  -1   4       57.77       58.78      1.84 o 
  -4  -1   4      247.35      236.85      3.63 o 
  -3  -1   4      581.43      558.60     11.39 o 
  -2  -1   4     2040.58     1960.32     29.50 o 
  -1  -1   4      303.17      324.84      4.74 o 
   0  -1   4       65.33       70.81      2.04 o 
   1  -1   4       65.65       83.73      1.84 o 
   2  -1   4      905.64      960.38     25.85 o 
   3  -1   4       16.23       20.32      0.60 o 
   4  -1   4        7.35        7.96      0.70 o 
   5  -1   4      394.80      403.97      7.69 o 
   6  -1   4       91.18       88.46      2.57 o 
   7  -1   4        6.98        6.86      0.87 o 
  -8   0   4       12.03       13.38      1.59 o 
  -7   0   4        3.20        2.95      1.13 o 
  -6   0   4      213.47      221.35      4.80 o 
  -5   0   4        9.22       10.59      0.62 o 
  -4   0   4      449.87      464.98      6.78 o 
  -3   0   4       47.69       49.59      1.07 o 
  -2   0   4     1099.45     1103.81     16.85 o 
  -1   0   4      238.40      227.34      8.64 o 
   0   0   4      224.74      243.79      4.39 o 
   1   0   4     1678.85     1766.22     57.15 o 
   2   0   4     3420.36     3553.82     47.75 o 
   3   0   4        1.81        2.34      0.39 o 
   4   0   4      106.78      102.80      1.92 o 
   5   0   4       41.27       45.39      1.44 o 
   6   0   4     1438.74     1484.70     41.96 o 
   7   0   4        4.91        4.08      0.91 o 
   8   0   4      262.62      272.39      8.39 o 
  -8   1   4        4.08        2.95      1.13 o 
  -7   1   4       22.78       22.68      1.81 o 
  -6   1   4      132.66      130.41      4.76 o 
  -5   1   4       68.88       61.75      1.43 o 
  -4   1   4        9.81        9.95      0.47 o 
  -3   1   4      792.74      851.67     14.16 o 
  -2   1   4      306.79      286.82      4.22 o 
  -1   1   4      367.07      365.67      5.23 o 
   0   1   4      855.58      915.58     12.59 o 
   1   1   4      114.13      111.20      2.16 o 
   2   1   4     1676.92     1632.40     22.22 o 
   3   1   4      299.57      322.03      4.80 o 
   4   1   4      794.07      875.35     13.98 o 
   5   1   4      850.99      845.65     14.62 o 
   6   1   4      113.57      106.83      2.73 o 
   7   1   4        0.63        0.91      0.68 o 
   8   1   4       14.22       14.06      1.36 o 
  -8   2   4       30.86       28.35      2.27 o 
  -7   2   4      102.13      101.15      4.31 o 
  -6   2   4      239.96      239.05      5.00 o 
  -5   2   4      121.39      121.02      2.87 o 
  -4   2   4      342.78      360.16      5.44 o 
  -3   2   4       97.80       95.90      1.78 o 
  -2   2   4     4586.47     4538.31     60.91 o 
  -1   2   4      912.35      939.44     12.90 o 
   0   2   4        6.80       10.33      0.33 o 
   1   2   4      173.38      155.41      2.96 o 
   2   2   4     1633.19     1722.63     29.44 o 
   3   2   4        4.01        7.61      0.33 o 
   4   2   4     1082.01     1158.53     15.99 o 
   5   2   4        9.30        7.90      0.43 o 
   6   2   4      798.42      834.67     14.42 o 
   7   2   4       39.47       36.74      2.04 o 
   8   2   4      255.00      264.23      7.94 o 
  -7   3   4       79.92       82.56      3.86 o 
  -6   3   4      205.64      203.86      4.62 o 
  -5   3   4      359.98      370.64      7.10 o 
  -4   3   4       18.70       15.06      0.87 o 
  -3   3   4      176.03      185.49      3.61 o 
  -2   3   4       21.42       15.80      0.79 o 
  -1   3   4        4.33        3.02      0.45 o 
   0   3   4      187.68      174.03      5.31 o 
   1   3   4      185.51      193.58      2.92 o 
   2   3   4     1999.77     1952.71     58.18 o 
   3   3   4      380.94      388.18      5.63 o 
   4   3   4      170.84      185.97      3.01 o 
   5   3   4      470.46      472.56      7.02 o 
   6   3   4      451.35      497.74      9.14 o 
   7   3   4        0.09        0.34      0.48 o 
   8   3   4       26.23       27.67      2.04 o 
  -7   4   4        9.12       12.02      2.15 o 
  -6   4   4       88.80       84.95      2.55 o 
  -5   4   4       24.18       22.99      1.36 o 
  -4   4   4      154.82      148.43      4.20 o 
  -3   4   4       15.38       16.90      0.80 o 
  -2   4   4     2872.98     2947.61     39.73 o 
  -1   4   4        1.39        4.76      0.43 o 
   0   4   4      440.66      461.45      6.63 o 
   1   4   4      446.43      544.44      7.72 o 
   2   4   4       14.07       13.31      0.37 o 
   3   4   4       83.08       77.89      1.89 o 
   4   4   4       79.25       77.42      1.50 o 
   5   4   4       15.97       13.38      0.60 o 
   6   4   4     1820.95     1867.58     31.07 o 
   7   4   4       28.08       26.54      1.12 o 
   8   4   4        8.64        7.03      0.91 o 
  -6   5   4      353.03      359.85      7.60 o 
  -5   5   4       41.57       39.92      2.38 o 
  -4   5   4       10.43       10.58      0.80 o 
  -3   5   4       13.93       14.97      0.87 o 
  -2   5   4      165.16      158.80      3.45 o 
  -1   5   4      387.75      372.39      5.54 o 
   0   5   4       25.62       25.51      0.69 o 
   1   5   4      289.59      339.42      9.38 o 
   2   5   4      938.51      866.29     24.51 o 
   3   5   4        4.58        2.07      0.32 o 
   4   5   4        0.94        1.59      0.29 o 
   5   5   4        0.65        1.22      0.38 o 
   6   5   4       53.91       53.14      1.68 o 
   7   5   4       22.00       23.47      1.12 o 
   8   5   4       53.93       48.31      2.49 o 
   9   5   4        1.28       -0.45      0.91 o 
  -6   6   4       41.04       39.12      1.68 o 
  -5   6   4       53.95       55.83      2.00 o 
  -4   6   4        5.74        6.40      1.02 o 
  -3   6   4      551.80      537.34     10.00 o 
  -2   6   4     1340.55     1255.28     21.45 o 
  -1   6   4       27.43       16.69      0.80 o 
   0   6   4        0.45        0.83      0.26 o 
   1   6   4       34.52       37.90      0.95 o 
   2   6   4       32.34       48.41      1.13 o 
   3   6   4     1919.74     2007.42     27.33 o 
   4   6   4        2.64        3.04      0.33 o 
   5   6   4       85.19       85.16      2.23 o 
   6   6   4      539.75      544.04     10.00 o 
   7   6   4       24.73       22.68      1.59 o 
   8   6   4      171.04      173.05      6.12 o 
   9   6   4        3.40        4.54      0.91 o 
  -5   7   4        7.22        7.22      0.87 o 
  -4   7   4       21.14       19.62      1.12 o 
  -3   7   4       26.25       21.57      1.70 o 
  -2   7   4        0.65       -0.11      0.34 o 
  -1   7   4     1118.11     1098.87     18.96 o 
   0   7   4       37.66       28.99      1.47 o 
   1   7   4       48.41       42.53      1.09 o 
   2   7   4     1075.67     1057.28     17.34 o 
   3   7   4       12.66       13.52      0.60 o 
   4   7   4       22.67       24.25      1.03 o 
   5   7   4       88.14       91.62      2.72 o 
   6   7   4      168.41      170.44      3.91 o 
   7   7   4      123.64      118.85      4.76 o 
   8   7   4       30.18       28.58      2.04 o 
   9   7   4        2.10       -1.36      0.91 o 
  -4   8   4       31.42       28.02      1.44 o 
  -3   8   4        7.51        7.32      0.80 o 
  -2   8   4      165.80      155.50      3.77 o 
  -1   8   4       56.93       49.30      2.04 o 
   0   8   4      429.77      411.43      7.84 o 
   1   8   4        2.58        5.68      0.57 o 
   2   8   4        6.49        7.34      0.52 o 
   3   8   4      608.49      606.79      8.94 o 
   4   8   4       48.16       49.13      1.93 o 
   5   8   4        0.35       -0.68      0.45 o 
   6   8   4      136.99      133.81      4.99 o 
   7   8   4       12.66       10.89      1.36 o 
   8   8   4        2.30        2.72      1.13 o 
  -3   9   4       37.67       38.85      1.76 o 
  -2   9   4      122.48      118.40      3.28 o 
  -1   9   4      156.75      169.00      6.35 o 
   0   9   4       79.78       85.82      2.48 o 
   1   9   4       48.83       44.14      1.60 o 
   2   9   4       12.40       12.99      0.91 o 
   3   9   4       15.95       19.77      1.03 o 
   4   9   4       33.07       32.47      1.36 o 
   5   9   4       33.48       32.43      2.04 o 
   6   9   4        5.70        8.62      1.36 o 
   7   9   4       95.79       98.43      4.31 o 
   8   9   4       10.15       11.34      1.81 o 
  -2  10   4       29.33       29.99      1.52 o 
  -1  10   4       34.02       35.97      1.60 o 
   0  10   4        8.72        8.29      0.80 o 
   1  10   4       79.05       78.85      2.48 o 
   2  10   4      445.98      477.42     12.47 o 
   3  10   4      390.34      410.25     11.00 o 
   4  10   4      140.26      149.62      4.99 o 
   5  10   4        1.67       -1.02      0.68 o 
   6  10   4       12.40       12.93      1.59 o 
   7  10   4      157.48      152.64      5.90 o 
  -1  11   4      367.80      383.00      8.00 o 
   0  11   4       39.60       47.63      1.92 o 
   1  11   4        8.16        7.94      1.36 o 
   2  11   4      119.39      131.32      4.76 o 
   3  11   4      196.68      197.09      6.12 o 
   4  11   4      276.65      276.02      8.39 o 
   5  11   4       10.91       11.34      1.36 o 
   6  11   4       51.76       56.93      3.18 o 
   7  11   4       45.62       41.73      2.72 o 
   1  12   4        9.45        9.75      1.59 o 
   2  12   4      109.15      135.86      4.99 o 
  -6  -9   5       10.74       10.43      1.03 o 
  -5  -9   5        1.76        2.18      1.02 o 
  -4  -9   5      240.74      236.45      6.46 o 
  -3  -9   5       34.10       35.15      2.72 o 
  -2  -9   5        9.47       10.66      1.81 o 
  -1  -9   5      120.23      130.64      5.67 o 
   0  -9   5       23.90       22.68      2.27 o 
  -7  -8   5       10.05       10.52      1.09 o 
  -6  -8   5        0.06        0.00      0.71 o 
  -5  -8   5       76.24       79.33      2.61 o 
  -4  -8   5        2.54        2.54      0.75 o 
  -3  -8   5      216.92      220.79      6.35 o 
  -2  -8   5      132.83      129.96      5.44 o 
  -1  -8   5      360.10      340.89     10.89 o 
   0  -8   5       16.22       16.56      1.81 o 
   1  -8   5       89.24       94.12      4.54 o 
   2  -8   5        1.29       -0.05      1.36 o 
  -7  -7   5        0.12        0.20      0.71 o 
  -6  -7   5        0.79        0.88      0.79 o 
  -5  -7   5      269.96      274.34     15.88 o 
  -4  -7   5      110.40      103.69      3.03 o 
  -3  -7   5       40.50       39.53      1.58 o 
  -2  -7   5       38.30       36.21      1.47 o 
  -1  -7   5       44.12       41.73      2.72 o 
   0  -7   5       36.79       38.33      2.49 o 
   1  -7   5        2.87        5.35      0.87 o 
   2  -7   5        6.25        7.39      1.59 o 
   3  -7   5      116.33      134.16      3.75 o 
  -8  -6   5        2.13        2.27      0.80 o 
  -7  -6   5       19.90       18.63      1.19 o 
  -6  -6   5       39.24       33.38      1.52 o 
  -5  -6   5      104.75       99.28      4.08 o 
  -4  -6   5      185.03      175.04      4.16 o 
  -3  -6   5       18.74       15.10      1.03 o 
  -2  -6   5       80.10       86.65      3.52 o 
  -1  -6   5     1888.36     1880.31     32.70 o 
   0  -6   5        0.14       -0.42      0.54 o 
   1  -6   5       10.94        6.58      0.71 o 
   2  -6   5        0.00        0.29      0.54 o 
   3  -6   5        1.29        1.62      1.25 o 
   4  -6   5       91.41      101.32      7.60 o 
  -8  -5   5       62.55       62.37      2.32 o 
  -7  -5   5        1.01        0.57      0.79 o 
  -6  -5   5        2.71        3.69      1.13 o 
  -5  -5   5      210.64      196.29      4.57 o 
  -4  -5   5      577.70      554.04     10.58 o 
  -3  -5   5        0.49        4.99      1.13 o 
  -2  -5   5        0.25       -0.14      0.38 o 
  -1  -5   5      122.61      112.80      3.06 o 
   0  -5   5     1186.41     1123.48     20.55 o 
   1  -5   5      179.09      173.88      3.97 o 
   2  -5   5       13.09       16.07      1.03 o 
   3  -5   5      349.37      357.65      7.20 o 
   4  -5   5        8.10        6.26      0.87 o 
   5  -5   5        1.42        1.98      1.47 o 
  -8  -4   5       10.48       11.16      1.03 o 
  -7  -4   5        0.84        0.71      1.36 o 
  -6  -4   5        5.51        6.87      0.87 o 
  -5  -4   5       49.41       42.31      1.68 o 
  -4  -4   5      207.88      187.22      4.25 o 
  -3  -4   5        5.07        3.15      1.02 o 
  -2  -4   5        2.81        2.95      0.54 o 
  -1  -4   5      759.54      759.74     10.82 o 
   0  -4   5      324.94      296.16      4.60 o 
   1  -4   5      674.82      660.41     12.04 o 
   2  -4   5        0.30       -0.57      0.38 o 
   3  -4   5       12.16       11.45      0.80 o 
   4  -4   5      264.04      267.28      8.96 o 
   5  -4   5        3.80        2.71      0.71 o 
  -8  -3   5      169.40      173.26      4.41 o 
  -7  -3   5       24.29       23.07      1.28 o 
  -6  -3   5        0.17        0.34      0.48 o 
  -5  -3   5      113.77      110.92      2.89 o 
  -4  -3   5      111.82      100.00      2.64 o 
  -3  -3   5        0.05        1.00      1.36 o 
  -2  -3   5      489.50      549.80      7.91 o 
  -1  -3   5       70.07       82.69      1.63 o 
   0  -3   5      812.43      812.19     11.45 o 
   1  -3   5       15.96       20.81      0.69 o 
   2  -3   5      266.54      263.92      5.20 o 
   3  -3   5       66.43       58.07      1.93 o 
   4  -3   5       41.52       46.50      1.93 o 
   5  -3   5        6.18        6.63      1.02 o 
   6  -3   5        0.16       -0.68      0.64 o 
  -8  -2   5       86.75       81.46      2.64 o 
  -7  -2   5        3.55        3.76      0.68 o 
  -6  -2   5        9.03        9.16      0.91 o 
  -5  -2   5        0.41        0.79      0.48 o 
  -4  -2   5     1102.76     1020.87     23.25 o 
  -3  -2   5       75.55       83.58      3.40 o 
  -2  -2   5      211.33      222.76      9.19 o 
  -1  -2   5      375.42      335.19      4.95 o 
   0  -2   5       13.63       24.62      0.73 o 
   1  -2   5       50.23       58.00      2.31 o 
   2  -2   5      402.25      421.82      8.60 o 
   3  -2   5      142.68      145.43      3.28 o 
   4  -2   5     1439.84     1443.93     24.57 o 
   5  -2   5      114.21      121.46      3.12 o 
   6  -2   5        0.25       -0.82      0.54 o 
   7  -2   5       43.29       39.01      2.49 o 
  -8  -1   5      105.14      110.91      4.76 o 
  -7  -1   5        2.10        3.17      1.47 o 
  -6  -1   5      139.40      145.18      3.61 o 
  -5  -1   5       29.43       23.87      1.13 o 
  -4  -1   5        5.49        3.64      0.54 o 
  -3  -1   5      418.46      397.97     11.35 o 
  -2  -1   5       91.81      109.59      1.87 o 
  -1  -1   5      666.73      696.63      9.75 o 
   0  -1   5     4230.13     4361.25     58.51 o 
   1  -1   5        1.64        3.10      0.34 o 
   2  -1   5       95.05      101.91      1.87 o 
   3  -1   5      414.82      384.58      5.76 o 
   4  -1   5      118.00      122.63      2.89 o 
   5  -1   5       35.63       36.58      1.59 o 
   6  -1   5      191.63      195.73      6.35 o 
   7  -1   5      127.38      136.99      5.22 o 
  -8   0   5        1.12        0.23      0.91 o 
  -7   0   5       71.74       75.07      3.63 o 
  -6   0   5       92.27       90.04      2.55 o 
  -5   0   5      116.57      119.58      2.96 o 
  -4   0   5      823.45      795.15     11.18 o 
  -3   0   5        1.01        1.13      0.57 o 
  -2   0   5      101.23      107.96      2.03 o 
  -1   0   5      106.58       90.38      1.60 o 
   0   0   5      480.31      540.88     12.36 o 
   1   0   5       49.39       47.30      1.28 o 
   2   0   5        0.83        1.36      0.45 o 
   3   0   5      239.49      232.04      6.78 o 
   4   0   5     1957.03     1952.46     26.68 o 
   5   0   5       76.55       78.38      2.16 o 
   6   0   5      420.09      431.38     11.57 o 
   7   0   5      190.17      195.96      6.35 o 
   8   0   5        0.82        0.68      0.91 o 
  -8   1   5      206.42      214.10      7.48 o 
  -7   1   5       15.96       18.82      1.59 o 
  -6   1   5       82.43       81.20      3.63 o 
  -5   1   5      122.50      128.12      2.43 o 
  -4   1   5      191.78      206.57      3.38 o 
  -3   1   5     1424.92     1467.31     20.08 o 
  -2   1   5      209.85      191.86      3.05 o 
  -1   1   5       11.99        9.21      0.51 o 
   0   1   5     2782.36     2929.86     39.52 o 
   1   1   5      232.32      253.17      6.69 o 
   2   1   5     2721.56     3076.28    131.09 o 
   3   1   5      639.28      654.58      9.29 o 
   4   1   5      395.69      406.15      6.21 o 
   5   1   5       12.61       12.59      0.80 o 
   6   1   5        2.79        0.68      0.91 o 
   7   1   5       74.88       74.16      3.18 o 
   8   1   5       78.95       80.74      3.63 o 
  -8   2   5        6.27        5.22      1.36 o 
  -7   2   5      139.14      144.02      5.44 o 
  -6   2   5       54.24       51.48      2.72 o 
  -5   2   5       29.76       36.60      1.25 o 
  -4   2   5      835.63      859.14     12.11 o 
  -3   2   5       35.94       43.80      1.03 o 
  -2   2   5       42.45       40.50      0.95 o 
  -1   2   5      205.42      220.59      5.16 o 
   0   2   5       55.60       43.53      1.45 o 
   1   2   5      267.05      285.61      5.67 o 
   2   2   5      642.38      693.03      9.81 o 
   3   2   5      847.35      867.02     12.08 o 
   4   2   5      414.03      393.49      7.30 o 
   5   2   5       19.88       18.96      0.96 o 
   6   2   5       71.42       74.22      2.16 o 
   7   2   5        4.27        1.81      0.68 o 
   8   2   5      199.98      208.89      6.80 o 
  -7   3   5       33.60       33.57      2.27 o 
  -6   3   5      155.41      156.53      3.75 o 
  -5   3   5        3.31        5.44      0.68 o 
  -4   3   5      602.00      603.97     10.78 o 
  -3   3   5       60.19       49.28      1.22 o 
  -2   3   5       19.72       11.17      0.52 o 
  -1   3   5       99.57      136.76      2.51 o 
   0   3   5      229.47      191.59      3.65 o 
   1   3   5       32.33       29.49      0.96 o 
   2   3   5      102.48      119.05      2.64 o 
   3   3   5      582.92      619.87     18.48 o 
   4   3   5     2181.36     2242.86     36.76 o 
   5   3   5      111.44      121.91      2.89 o 
   6   3   5       88.45       90.72      2.41 o 
   7   3   5       34.67       33.28      1.36 o 
   8   3   5       73.84       74.39      3.40 o 
  -7   4   5        3.84        0.68      0.91 o 
  -6   4   5       28.53       24.34      1.19 o 
  -5   4   5        4.16        4.72      0.64 o 
  -4   4   5      139.18      134.52      3.20 o 
  -3   4   5      230.01      220.37      7.48 o 
  -2   4   5       28.77       24.58      0.73 o 
  -1   4   5      741.79      865.19     14.50 o 
   0   4   5      172.77      166.35      4.19 o 
   1   4   5       90.87       79.30      1.47 o 
   2   4   5      383.79      418.09      7.45 o 
   3   4   5       15.69       13.19      0.68 o 
   4   4   5     1504.52     1549.25     25.71 o 
   5   4   5       18.60       17.76      1.13 o 
   6   4   5       13.97       11.80      0.80 o 
   7   4   5        7.69        7.94      0.71 o 
   8   4   5      120.52      124.54      3.28 o 
  -6   5   5        6.55        6.12      0.91 o 
  -5   5   5      133.44      131.37      3.63 o 
  -4   5   5      541.48      534.32      9.91 o 
  -3   5   5      632.13      612.18     11.03 o 
  -2   5   5       95.55       91.52      2.49 o 
  -1   5   5        2.20        2.73      0.26 o 
   0   5   5      359.03      302.04      7.18 o 
   1   5   5      917.59     1049.02     15.17 o 
   2   5   5        0.13       -0.11      0.32 o 
   3   5   5        7.10        7.83      0.64 o 
   4   5   5      720.31      710.43     12.41 o 
   5   5   5        1.99        1.18      0.38 o 
   6   5   5        0.01        2.10      1.81 o 
   7   5   5        5.92        7.32      0.80 o 
   8   5   5       78.55       82.47      2.57 o 
   9   5   5        2.18        1.81      0.91 o 
  -6   6   5       16.78       17.34      1.03 o 
  -5   6   5       27.71       20.05      1.36 o 
  -4   6   5      259.10      242.20      5.20 o 
  -3   6   5      206.07      198.91      4.32 o 
  -2   6   5       40.48       36.15      1.81 o 
  -1   6   5        0.20        0.23      0.32 o 
   0   6   5      261.09      263.65      4.10 o 
   1   6   5      376.00      366.99      7.00 o 
   2   6   5       60.05       64.69      1.33 o 
   3   6   5      370.42      363.35     10.66 o 
   4   6   5      166.12      169.00      3.68 o 
   5   6   5      259.72      257.78      5.29 o 
   6   6   5      219.46      238.40      5.03 o 
   7   6   5       29.39       28.62      1.36 o 
   8   6   5       86.78       87.77      3.86 o 
   9   6   5        2.42        1.59      0.91 o 
  -5   7   5        8.63        9.57      0.87 o 
  -4   7   5       16.44       14.64      0.96 o 
  -3   7   5      206.12      195.63      4.48 o 
  -2   7   5       48.36       43.12      1.60 o 
  -1   7   5       44.12       48.34      1.60 o 
   0   7   5       59.49       51.32      1.26 o 
   1   7   5      121.83      131.74      2.40 o 
   2   7   5       57.20       50.35      1.60 o 
   3   7   5       17.88       17.02      0.87 o 
   4   7   5      341.64      330.10      6.32 o 
   5   7   5       56.99       57.18      1.84 o 
   6   7   5      282.07      294.67      6.00 o 
   7   7   5       40.28       41.28      2.49 o 
   8   7   5       70.39       68.72      3.40 o 
  -4   8   5        8.11        7.35      0.87 o 
  -3   8   5      119.34      124.26      3.28 o 
  -2   8   5      104.90       98.82      2.73 o 
  -1   8   5       36.79       40.62      1.52 o 
   0   8   5        6.62        9.12      0.71 o 
   1   8   5      107.39       98.34      2.05 o 
   2   8   5      177.91      178.50      3.85 o 
   3   8   5        0.20        0.34      0.32 o 
   4   8   5      135.30      131.74      3.20 o 
   5   8   5      334.34      334.38      6.92 o 
   6   8   5      101.88      101.10      2.78 o 
   7   8   5        8.67        7.48      1.36 o 
   8   8   5      221.16      219.09      7.71 o 
  -3   9   5       29.14       31.58      1.44 o 
  -2   9   5      149.51      147.30      3.77 o 
  -1   9   5       18.45       18.17      1.03 o 
   0   9   5      106.33      101.23      2.73 o 
   1   9   5      230.43      256.97      7.48 o 
   2   9   5        2.67        6.69      0.64 o 
   3   9   5       76.34       72.63      3.52 o 
   4   9   5      109.13      114.25      2.96 o 
   5   9   5        0.10        0.23      0.48 o 
   6   9   5       20.92       21.55      1.81 o 
   7   9   5        0.00        0.91      0.91 o 
   8   9   5       50.16       45.81      2.95 o 
  -2  10   5        2.78        3.64      0.64 o 
  -1  10   5        2.93        2.27      0.64 o 
   0  10   5      134.42      141.70      4.76 o 
   1  10   5       16.40       13.38      1.36 o 
   2  10   5      350.01      361.75      9.98 o 
   3  10   5        1.11        0.34      0.57 o 
   4  10   5        1.04       -0.23      0.48 o 
   5  10   5      261.45      259.01      8.16 o 
   6  10   5      249.41      267.17      8.62 o 
   7  10   5        6.07        4.99      1.13 o 
  -1  11   5        6.92        6.81      0.96 o 
   0  11   5        0.24        0.45      0.91 o 
   1  11   5       93.20       86.87      3.63 o 
   2  11   5        8.70        6.80      1.13 o 
   3  11   5       66.02       78.47      3.40 o 
   4  11   5       56.33       61.61      2.08 o 
   5  11   5        3.03        2.72      1.13 o 
   6  11   5       45.91       48.54      2.95 o 
   1  12   5        4.31        4.99      1.36 o 
   2  12   5       79.28       80.74      3.63 o 
   3  12   5        4.71        3.86      1.13 o 
   5  12   5       54.39       60.10      3.18 o 
  -4  -9   6       22.97       26.31      2.27 o 
  -3  -9   6        5.07        3.63      1.36 o 
  -2  -9   6       30.55       31.30      2.49 o 
  -6  -8   6       30.80       30.89      2.72 o 
  -5  -8   6      257.76      240.81      5.77 o 
  -4  -8   6        7.14        5.52      1.13 o 
  -3  -8   6      186.56      182.80      6.80 o 
  -2  -8   6       16.61       14.06      1.81 o 
  -1  -8   6        7.77        8.39      1.81 o 
   0  -8   6        0.90        1.59      1.36 o 
   1  -8   6       47.92       48.99      3.18 o 
  -7  -7   6      162.55      161.96      6.12 o 
  -6  -7   6        4.94        5.01      1.36 o 
  -5  -7   6       50.42       47.50      1.90 o 
  -4  -7   6       31.83       28.63      1.52 o 
  -3  -7   6      534.33      508.47     10.09 o 
  -2  -7   6      139.98      142.43      5.67 o 
  -1  -7   6        9.43       11.34      1.59 o 
   0  -7   6       16.76       13.38      1.59 o 
   1  -7   6      148.80      158.99      6.35 o 
   2  -7   6       13.51       15.64      1.09 o 
  -7  -6   6        0.04       -0.79      0.64 o 
  -6  -6   6      193.76      183.98      4.64 o 
  -5  -6   6        1.17        0.28      0.68 o 
  -4  -6   6       64.06       60.84      2.16 o 
  -3  -6   6     1114.40     1137.63     50.24 o 
  -2  -6   6       65.04       60.37      2.07 o 
  -1  -6   6       16.04       14.06      1.36 o 
   0  -6   6        1.75        1.36      0.91 o 
   1  -6   6       56.57       62.15      2.07 o 
   2  -6   6      148.14      152.54      3.81 o 
   3  -6   6       11.73       13.35      1.12 o 
  -8  -5   6       10.46        8.62      0.96 o 
  -7  -5   6       79.79       82.45      2.80 o 
  -6  -5   6      100.93       87.87      2.80 o 
  -5  -5   6        3.94        4.50      0.80 o 
  -4  -5   6       58.61       53.74      2.00 o 
  -3  -5   6       69.14       68.52      3.06 o 
  -2  -5   6      810.47      774.42     14.26 o 
  -1  -5   6       42.45       42.28      1.58 o 
   0  -5   6       64.47       62.67      1.90 o 
   1  -5   6      280.70      280.38      6.69 o 
   2  -5   6       45.13       47.43      1.74 o 
   3  -5   6        1.80        0.78      0.91 o 
   4  -5   6        1.66        2.87      1.36 o 
  -8  -4   6       15.14       15.20      1.12 o 
  -7  -4   6        0.14       -0.23      0.64 o 
  -6  -4   6      116.61      111.19      3.12 o 
  -5  -4   6       47.64       46.53      2.61 o 
  -4  -4   6       11.09       12.77      0.96 o 
  -3  -4   6      221.72      210.16     10.32 o 
  -2  -4   6       55.95       53.20      4.88 o 
  -1  -4   6      244.06      254.98      5.29 o 
   0  -4   6      151.52      156.45      3.62 o 
   1  -4   6       58.26       53.26      3.06 o 
   2  -4   6      135.00      126.30      3.20 o 
   3  -4   6       29.12       28.27      1.28 o 
   4  -4   6        4.61        4.27      0.75 o 
   5  -4   6       73.78       79.88      2.64 o 
  -8  -3   6        0.44       -0.68      0.64 o 
  -7  -3   6       32.83       31.91      1.52 o 
  -6  -3   6       10.55       10.37      1.02 o 
  -5  -3   6       14.58       15.31      0.96 o 
  -4  -3   6      575.83      569.86     10.74 o 
  -3  -3   6      652.51      607.88     18.26 o 
  -2  -3   6      685.31      621.23     18.03 o 
  -1  -3   6       36.18       38.65      1.05 o 
   0  -3   6      190.06      195.75      4.43 o 
   1  -3   6       83.49       78.55      1.69 o 
   2  -3   6     1093.29     1098.54     18.87 o 
   3  -3   6       49.77       56.54      1.84 o 
   4  -3   6       20.14       21.79      1.12 o 
   5  -3   6      130.17      133.38      3.53 o 
   6  -3   6       27.74       29.48      2.04 o 
  -8  -2   6        9.27        9.41      0.96 o 
  -7  -2   6       22.31       21.34      1.25 o 
  -6  -2   6      150.24      148.31      3.77 o 
  -5  -2   6       51.37       49.69      2.15 o 
  -4  -2   6       53.66       57.56      4.31 o 
  -3  -2   6        6.67        7.04      0.64 o 
  -2  -2   6      566.56      599.95      9.26 o 
  -1  -2   6       11.88       16.71      0.60 o 
   0  -2   6      388.45      365.89      5.48 o 
   1  -2   6      150.05      137.06      2.48 o 
   2  -2   6     1682.77     1539.25     22.63 o 
   3  -2   6      203.39      199.94      4.25 o 
   4  -2   6       57.89       54.13      1.84 o 
   5  -2   6        8.44        8.85      1.13 o 
   6  -2   6       54.76       54.66      2.95 o 
  -8  -1   6       15.64       15.65      1.59 o 
  -7  -1   6       10.41       10.66      0.96 o 
  -6  -1   6       51.59       49.46      1.84 o 
  -5  -1   6       70.46       68.86      2.08 o 
  -4  -1   6      574.42      554.96     10.34 o 
  -3  -1   6      224.45      204.25      4.33 o 
  -2  -1   6     2834.47     2957.77     51.27 o 
  -1  -1   6      119.23      111.17      2.00 o 
   0  -1   6      914.03      947.56     16.60 o 
   1  -1   6       65.20       54.46      1.45 o 
   2  -1   6     1141.81     1086.55     34.02 o 
   3  -1   6      161.42      166.29      3.36 o 
   4  -1   6      412.12      417.42      7.85 o 
   5  -1   6      578.44      579.94     14.74 o 
   6  -1   6        7.17        9.53      1.13 o 
   7  -1   6        0.32        0.00      0.91 o 
  -8   0   6       11.19        9.98      1.36 o 
  -7   0   6       74.37       77.57      3.63 o 
  -6   0   6      192.20      203.33      4.64 o 
  -5   0   6      135.85      137.70      7.60 o 
  -4   0   6       10.46        9.88      0.80 o 
  -3   0   6       23.84       23.55      0.66 o 
  -2   0   6      566.13      560.24      8.00 o 
  -1   0   6      244.64      275.01      4.89 o 
   0   0   6       94.00      135.75      2.35 o 
   1   0   6      732.47      657.03     26.68 o 
   2   0   6      391.83      371.41      6.73 o 
   3   0   6      274.06      264.06      4.15 o 
   4   0   6      391.60      377.32      7.48 o 
   5   0   6       15.63       16.78      1.36 o 
   6   0   6       11.66        9.75      1.36 o 
   7   0   6        2.18        1.13      0.91 o 
  -8   1   6       84.49       86.19      4.08 o 
  -7   1   6       28.92       31.30      2.27 o 
  -6   1   6      153.74      157.40      5.67 o 
  -5   1   6      148.31      166.55      3.93 o 
  -4   1   6       84.65       77.59      1.63 o 
  -3   1   6      248.47      234.43      3.73 o 
  -2   1   6      651.84      686.34     11.98 o 
  -1   1   6      470.66      510.59      7.28 o 
   0   1   6     2553.69     2776.23     69.00 o 
   1   1   6       38.45       33.63      0.82 o 
   2   1   6     1517.59     1473.75     20.22 o 
   3   1   6       20.47       25.04      0.87 o 
   4   1   6      126.77      122.27      2.89 o 
   5   1   6      215.22      212.39      7.37 o 
   6   1   6      107.84      116.80      4.31 o 
   7   1   6        2.01        1.59      0.91 o 
   8   1   6       38.05       37.42      2.27 o 
  -7   2   6        4.88        6.58      1.36 o 
  -6   2   6        1.46        2.27      0.91 o 
  -5   2   6        1.54        2.72      0.91 o 
  -4   2   6       91.34       89.13      1.82 o 
  -3   2   6       49.57       43.25      1.13 o 
  -2   2   6      260.60      242.00      3.78 o 
  -1   2   6      157.28      154.11      2.53 o 
   0   2   6      170.19      159.18      2.73 o 
   1   2   6      775.70      796.78     15.99 o 
   2   2   6        2.95        2.28      0.43 o 
   3   2   6      359.39      338.40     11.57 o 
   4   2   6      231.48      208.47     11.23 o 
   5   2   6       14.52       13.85      1.70 o 
   6   2   6      392.88      396.45     10.89 o 
   8   2   6       63.01       66.45      3.40 o 
  -7   3   6       60.86       61.92      3.40 o 
  -5   3   6        0.92        0.68      0.38 o 
  -4   3   6      211.40      194.58      3.31 o 
  -3   3   6       78.72       94.35      1.87 o 
  -2   3   6       11.18        7.52      0.39 o 
  -1   3   6       41.89       46.43      1.09 o 
   0   3   6      964.02     1025.64     14.17 o 
   1   3   6      109.17      126.38      2.80 o 
   2   3   6     2996.56     3113.25     50.62 o 
   3   3   6       23.95       29.73      1.12 o 
   4   3   6      123.47      123.79      2.89 o 
   5   3   6       15.97       15.48      0.87 o 
   6   3   6        1.17        6.12      0.91 o 
   7   3   6       18.66       18.85      1.03 o 
   8   3   6       15.08       16.33      1.81 o 
  -7   4   6        1.08        1.36      0.91 o 
  -6   4   6        2.05        2.56      0.57 o 
  -5   4   6      208.85      208.86      4.62 o 
  -4   4   6       22.60       20.13      1.03 o 
  -3   4   6      353.98      355.85      6.92 o 
  -2   4   6      526.43      497.58      7.32 o 
  -1   4   6       27.48       36.70      0.92 o 
   0   4   6       83.54       92.40      2.32 o 
   1   4   6        5.49        6.23      0.33 o 
   2   4   6       56.32       62.00      1.68 o 
   3   4   6      190.75      184.06      3.84 o 
   4   4   6      284.12      265.26      5.33 o 
   5   4   6        7.89        7.10      0.68 o 
   6   4   6      265.81      273.84      5.69 o 
   7   4   6        3.73        4.81      0.64 o 
   8   4   6        5.03        6.67      0.87 o 
  -6   5   6      187.18      187.73      4.55 o 
  -5   5   6       65.23       69.09      2.23 o 
  -4   5   6       48.86       46.70      1.68 o 
  -3   5   6       14.50       16.16      0.87 o 
  -2   5   6        0.10        0.23      0.26 o 
  -1   5   6      275.55      266.62      5.38 o 
   0   5   6      168.11      169.90      2.84 o 
   1   5   6      279.30      270.31      4.19 o 
   2   5   6      749.85      735.52     12.66 o 
   3   5   6       32.49       34.14      1.28 o 
   4   5   6       88.53       79.91      2.16 o 
   5   5   6      105.00      104.90      2.73 o 
   6   5   6        2.30        2.27      0.54 o 
   7   5   6        9.78        9.58      1.25 o 
   8   5   6       39.11       40.09      1.68 o 
  -6   6   6       11.39        9.55      0.87 o 
  -5   6   6       88.43       91.95      3.40 o 
  -4   6   6        1.09        1.59      0.48 o 
  -3   6   6       41.24       39.59      1.44 o 
  -2   6   6      111.51      100.35      3.18 o 
  -1   6   6       15.75       12.05      0.56 o 
   0   6   6       74.11       65.38      1.39 o 
   1   6   6       36.79       46.28      1.44 o 
   2   6   6        4.15        3.96      1.25 o 
   3   6   6      617.46      605.24     10.73 o 
   4   6   6      882.61      902.64     15.62 o 
   5   6   6        5.32        7.41      0.64 o 
   6   6   6      400.80      394.90      7.77 o 
   7   6   6      125.33      124.10      3.28 o 
   8   6   6       26.45       24.28      1.28 o 
  -5   7   6        0.00       -0.65      0.54 o 
  -4   7   6       13.31       11.68      0.80 o 
  -3   7   6       82.51       88.36      2.57 o 
  -2   7   6       13.39       10.32      0.80 o 
  -1   7   6      155.34      144.80      5.56 o 
   0   7   6       68.20       79.78      2.34 o 
   1   7   6       75.16       71.24      2.00 o 
   2   7   6      500.82      471.60      8.66 o 
   3   7   6      111.05      107.52      2.73 o 
   4   7   6      121.48      120.80      3.18 o 
   5   7   6      294.92      286.64      7.94 o 
   6   7   6        2.90        5.90      1.13 o 
   7   7   6       13.90       14.77      1.25 o 
   8   7   6       36.41       38.33      2.49 o 
  -4   8   6       57.91       58.18      2.08 o 
  -3   8   6       32.58       30.77      1.44 o 
  -2   8   6       17.77       15.90      1.03 o 
  -1   8   6        4.15        3.11      0.68 o 
   0   8   6       65.38       47.18      1.60 o 
   1   8   6      157.21      150.78      3.45 o 
   2   8   6        1.74        0.45      0.48 o 
   3   8   6      559.97      507.51     10.09 o 
   4   8   6      401.70      417.09      7.93 o 
   5   8   6        5.27        5.51      0.71 o 
   6   8   6      224.17      224.20      5.03 o 
   7   8   6      315.44      326.60     10.21 o 
   8   8   6       95.03       90.72      4.31 o 
  -3   9   6       40.05       38.71      1.68 o 
  -2   9   6       59.77       60.84      2.08 o 
  -1   9   6       82.81       72.42      2.27 o 
   0   9   6      120.34      125.20      4.54 o 
   1   9   6        3.69        3.63      0.91 o 
   2   9   6       57.85       51.05      1.76 o 
   3   9   6      207.16      198.05      4.42 o 
   4   9   6       46.47       43.32      1.60 o 
   5   9   6        2.55        2.18      0.79 o 
   6   9   6        3.82        1.93      0.64 o 
   7   9   6      125.45      122.70      4.99 o 
   8   9   6       77.91       88.68      4.31 o 
  -2  10   6        0.00       -1.02      0.68 o 
  -1  10   6       22.80       20.41      1.81 o 
   0  10   6       35.74       30.16      2.04 o 
   1  10   6      106.57      119.98      4.54 o 
   2  10   6       44.02       50.35      2.49 o 
   3  10   6      115.21      102.00      2.80 o 
   4  10   6      394.29      415.12      8.09 o 
   5  10   6       17.68       16.75      1.03 o 
   6  10   6        0.28        0.00      0.91 o 
   7  10   6        1.53        0.68      0.91 o 
  -1  11   6        3.35        1.36      1.13 o 
   0  11   6       43.29       35.38      2.27 o 
   1  11   6       27.27       28.35      2.04 o 
   2  11   6        1.75        0.68      0.91 o 
   3  11   6       78.53       79.61      3.40 o 
   4  11   6        1.84        1.08      0.71 o 
   5  11   6       58.00       58.29      3.18 o 
   6  11   6       21.58       20.41      1.81 o 
   2  12   6       27.60       24.04      2.04 o 
   3  12   6       15.04       12.93      1.59 o 
   4  12   6      138.75      141.30      5.22 o 
   5  12   6       25.03       20.87      2.04 o 
  -5  -8   7        1.92        0.21      0.87 o 
  -4  -8   7      116.01      120.53      3.58 o 
  -3  -8   7       12.20       11.11      1.81 o 
  -2  -8   7        3.42       -0.45      1.13 o 
  -1  -8   7       48.76       59.88      3.63 o 
  -6  -7   7       18.49       17.89      1.36 o 
  -5  -7   7      282.78      288.68      6.64 o 
  -4  -7   7       26.89       27.79      1.52 o 
  -3  -7   7      104.27      107.46      3.20 o 
  -2  -7   7        3.48        4.99      1.36 o 
  -1  -7   7       77.01       71.90      3.86 o 
   0  -7   7       51.46       48.99      3.18 o 
   1  -7   7       23.44       21.32      2.04 o 
  -7  -6   7       11.03       11.61      1.12 o 
  -6  -6   7        4.97        3.43      0.87 o 
  -5  -6   7       92.54       98.02      3.12 o 
  -4  -6   7      216.72      213.77      5.12 o 
  -3  -6   7        0.08       -0.23      0.91 o 
  -2  -6   7        0.01       -1.36      0.91 o 
  -1  -6   7       66.38       70.99      3.63 o 
   0  -6   7        2.46        3.18      1.13 o 
   1  -6   7       78.76       88.91      4.31 o 
   2  -6   7        3.96        6.65      1.36 o 
   3  -6   7       40.38       40.27      1.84 o 
  -7  -5   7       12.03       10.15      1.03 o 
  -6  -5   7       18.34       17.21      1.19 o 
  -5  -5   7       74.28       78.95      2.64 o 
  -4  -5   7       21.49       19.76      1.19 o 
  -3  -5   7       85.97       81.64      2.55 o 
  -2  -5   7      107.49      106.67      2.96 o 
  -1  -5   7       70.27       70.83      2.23 o 
   0  -5   7       85.15       72.35      3.40 o 
   1  -5   7      130.26      131.14      4.65 o 
   2  -5   7      113.32      121.73      3.26 o 
   3  -5   7      213.41      237.92      5.42 o 
   4  -5   7       20.67       26.64      1.52 o 
  -8  -4   7        0.75        0.23      1.13 o 
  -7  -4   7       26.16       23.82      1.44 o 
  -6  -4   7       38.41       36.99      1.68 o 
  -5  -4   7        1.52        2.27      1.59 o 
  -4  -4   7      211.44      209.34      7.48 o 
  -3  -4   7       41.48       40.87      1.68 o 
  -2  -4   7      232.40      224.66      4.96 o 
  -1  -4   7      111.05       99.27      6.58 o 
   0  -4   7       35.66       35.79      1.42 o 
   1  -4   7       74.52       67.77      3.18 o 
   2  -4   7        1.89        2.58      0.58 o 
   3  -4   7       25.51       25.52      1.28 o 
   4  -4   7      122.26      130.08      3.52 o 
  -8  -3   7        5.38        7.64      1.12 o 
  -7  -3   7        2.40        2.49      0.80 o 
  -6  -3   7      245.08      245.66      6.35 o 
  -5  -3   7       41.32       39.69      1.68 o 
  -4  -3   7       39.57       37.88      1.93 o 
  -3  -3   7      186.34      180.58      4.17 o 
  -2  -3   7      265.55      260.12      6.01 o 
  -1  -3   7      341.39      335.39     10.77 o 
   0  -3   7     1457.31     1292.81     42.17 o 
   1  -3   7      705.03      706.61     10.23 o 
   2  -3   7      114.12      111.54      2.80 o 
   3  -3   7      411.49      399.23      7.84 o 
   4  -3   7        0.93        0.23      0.68 o 
   5  -3   7       16.90       18.60      1.59 o 
  -8  -2   7        0.01        0.00      0.80 o 
  -7  -2   7       79.42       77.36      2.57 o 
  -6  -2   7       40.74       39.17      1.68 o 
  -5  -2   7        4.05        4.37      0.71 o 
  -4  -2   7      642.25      645.45     15.88 o 
  -3  -2   7      443.19      424.71      8.26 o 
  -2  -2   7       36.90       28.38      1.19 o 
  -1  -2   7       53.17       41.02      1.07 o 
   0  -2   7      133.56      123.19      2.30 o 
   1  -2   7       12.19       13.78      0.65 o 
   2  -2   7      118.92      104.66      2.14 o 
   3  -2   7      258.66      250.67      5.29 o 
   4  -2   7       12.01        9.75      1.13 o 
   5  -2   7      156.30      158.31      5.44 o 
   6  -2   7       22.35       17.24      1.59 o 
  -8  -1   7       30.38       30.39      2.27 o 
  -7  -1   7        5.80        5.43      0.91 o 
  -6  -1   7      172.45      168.29      4.17 o 
  -5  -1   7        4.94        6.48      0.80 o 
  -4  -1   7      127.20      136.66      4.08 o 
  -3  -1   7      106.71       97.04      4.31 o 
  -2  -1   7      444.60      445.92      9.99 o 
  -1  -1   7       36.78       32.58      1.30 o 
   0  -1   7      435.25      396.82      9.87 o 
   1  -1   7     1133.74     1127.88     15.68 o 
   2  -1   7       23.79       23.34      1.50 o 
   3  -1   7      488.48      450.54      8.26 o 
   4  -1   7       38.15       36.06      2.04 o 
   5  -1   7        0.01       -0.68      0.45 o 
   6  -1   7      171.90      169.88      5.90 o 
  -8   0   7        0.19       -1.36      0.91 o 
  -7   0   7       57.21       55.34      3.18 o 
  -6   0   7       18.88       21.05      1.28 o 
  -5   0   7       31.62       30.74      2.04 o 
  -4   0   7      270.47      286.14      5.93 o 
  -3   0   7      795.09      806.60     14.51 o 
  -2   0   7       35.50       58.36      1.30 o 
  -1   0   7      432.28      449.07      6.62 o 
   0   0   7       16.81       14.12      0.56 o 
   1   0   7      137.28      129.44      4.02 o 
   2   0   7      856.71      814.02     14.43 o 
   3   0   7      423.78      403.96     18.71 o 
   4   0   7        2.52        5.22      0.68 o 
   5   0   7       16.58       13.84      1.36 o 
   6   0   7       10.45       10.66      1.36 o 
   7   0   7       63.22       69.86      3.40 o 
  -7   1   7        0.13       -0.45      0.91 o 
  -6   1   7       35.42       34.67      1.52 o 
  -5   1   7       13.80       16.91      1.13 o 
  -4   1   7       36.32       40.30      1.44 o 
  -3   1   7      147.40      141.75      2.50 o 
  -2   1   7     1245.51     1265.16     17.47 o 
  -1   1   7      124.63      126.22      2.22 o 
   0   1   7      426.49      401.78      8.53 o 
   1   1   7      118.98       98.86      1.82 o 
   2   1   7       93.74       99.12      2.41 o 
   3   1   7      189.92      189.32      5.67 o 
   4   1   7       42.50       39.92      2.04 o 
   5   1   7       83.03       78.87      2.16 o 
   6   1   7      382.22      369.46     10.21 o 
   7   1   7        1.18        0.23      0.91 o 
  -7   2   7        0.43        1.36      0.91 o 
  -6   2   7       99.31       99.34      4.31 o 
  -5   2   7       11.51       10.96      1.70 o 
  -4   2   7       41.12       44.43      1.40 o 
  -3   2   7       55.80       48.80      1.20 o 
  -2   2   7       17.09       14.77      0.60 o 
  -1   2   7      179.08      193.61      3.14 o 
   0   2   7        4.70        6.31      0.33 o 
   1   2   7        9.33       11.45      1.13 o 
   2   2   7     1632.78     1564.65     74.16 o 
   3   2   7      266.39      252.39      5.05 o 
   4   2   7      310.34      317.81      6.17 o 
   5   2   7       91.27       89.08      2.41 o 
   6   2   7       36.38       39.01      2.15 o 
   7   2   7        0.01       -1.02      0.68 o 
   8   2   7        6.91        5.67      1.36 o 
  -7   3   7       19.86       16.78      1.59 o 
  -6   3   7       70.55       67.36      3.40 o 
  -5   3   7       46.48       48.54      2.49 o 
  -4   3   7        0.53        0.45      0.48 o 
  -3   3   7        3.26        3.90      0.43 o 
  -2   3   7     1008.05     1003.91     14.08 o 
  -1   3   7        2.74        2.31      0.38 o 
   0   3   7      991.77     1033.97     14.39 o 
   1   3   7       95.94       86.03      2.16 o 
   2   3   7       22.58       23.59      0.96 o 
   3   3   7       18.05       17.83      1.59 o 
   4   3   7      107.30      109.32      2.73 o 
   5   3   7       10.28       10.23      1.59 o 
   6   3   7      502.38      500.47     17.80 o 
   7   3   7       60.51       64.94      2.16 o 
   8   3   7       75.41       83.24      3.86 o 
  -6   4   7       63.83       62.37      3.18 o 
  -5   4   7       37.83       40.64      4.08 o 
  -4   4   7       50.64       52.27      2.72 o 
  -3   4   7      105.68      106.09      4.31 o 
  -2   4   7        4.02        6.22      0.91 o 
  -1   4   7       98.03      101.76      3.71 o 
   0   4   7       12.21       15.56      0.66 o 
   1   4   7       68.28       57.99      1.60 o 
   2   4   7     1912.63     1901.62     31.48 o 
   3   4   7       74.94       77.82      3.29 o 
   4   4   7      677.70      686.63     17.58 o 
   5   4   7        3.49        2.90      0.54 o 
   6   4   7       51.50       50.74      1.84 o 
   7   4   7        4.23        4.09      0.71 o 
   8   4   7      177.19      184.62      6.35 o 
  -6   5   7        9.76       12.25      1.36 o 
  -5   5   7       23.48       24.02      1.19 o 
  -4   5   7        8.42        7.94      0.64 o 
  -3   5   7        0.15       -0.51      0.34 o 
  -2   5   7      571.10      546.52      8.07 o 
  -1   5   7       77.47       74.36      1.72 o 
   0   5   7      250.66      236.72      4.73 o 
   1   5   7       33.84       34.75      1.36 o 
   2   5   7       63.74       70.08      2.00 o 
   3   5   7      147.78      141.99      3.28 o 
   4   5   7       89.27       83.60      2.32 o 
   5   5   7       74.07       69.48      2.27 o 
   6   5   7       41.42       45.59      1.76 o 
   7   5   7        1.61        1.59      0.64 o 
   8   5   7      240.13      257.61      5.85 o 
  -5   6   7       46.83       52.29      1.90 o 
  -4   6   7        3.70        3.76      0.68 o 
  -3   6   7        0.30       -0.36      0.68 o 
  -2   6   7        3.58        2.74      0.48 o 
  -1   6   7      338.89      336.82      7.76 o 
   0   6   7       23.22       19.28      0.96 o 
   1   6   7       88.79       84.94      2.25 o 
   2   6   7     1960.53     1962.71     32.44 o 
   3   6   7      236.70      240.25      4.96 o 
   4   6   7      618.48      614.23     11.05 o 
   5   6   7       63.81       58.19      1.92 o 
   6   6   7      558.31      553.79     10.41 o 
   7   6   7       91.95       97.53      2.89 o 
   8   6   7       16.72       18.29      2.15 o 
  -5   7   7       28.37       28.14      1.47 o 
  -4   7   7        8.48        7.94      0.80 o 
  -3   7   7       24.89       21.43      1.12 o 
  -2   7   7      260.11      239.42      6.35 o 
  -1   7   7        9.19        8.00      0.68 o 
   0   7   7      492.69      460.18      8.73 o 
   1   7   7      386.11      344.04      7.03 o 
   2   7   7      186.90      183.31      4.01 o 
   3   7   7      610.41      587.14     10.66 o 
   4   7   7      146.71      135.41      3.28 o 
   5   7   7      255.41      258.73      5.52 o 
   6   7   7        1.11        1.36      0.64 o 
   7   7   7       62.64       67.85      2.49 o 
   8   7   7       28.52       27.26      1.52 o 
  -4   8   7        1.20        0.45      0.68 o 
  -3   8   7        7.19        7.91      0.80 o 
  -2   8   7       82.00       88.85      2.57 o 
  -1   8   7      186.41      179.63      5.90 o 
   0   8   7        6.65        5.22      0.91 o 
   1   8   7       37.96       33.83      1.36 o 
   2   8   7      183.80      180.68      4.01 o 
   3   8   7       12.71       10.93      0.80 o 
   4   8   7       42.08       44.28      1.68 o 
   5   8   7      247.16      237.18      9.07 o 
   6   8   7      327.81      332.36      8.85 o 
   7   8   7      137.52      142.51      3.84 o 
   8   8   7       97.82       98.66      4.54 o 
  -3   9   7       10.04        7.72      0.80 o 
  -2   9   7       91.00       88.00      3.86 o 
  -1   9   7       20.20       18.14      1.59 o 
   0   9   7        0.02        0.00      0.68 o 
   1   9   7      114.03       90.95      3.63 o 
   2   9   7      385.49      375.33     13.27 o 
   3   9   7       82.75       84.32      2.48 o 
   4   9   7        1.47        1.36      0.79 o 
   5   9   7      111.03      103.22      2.96 o 
   6   9   7       40.89       44.15      1.84 o 
   7   9   7       31.08       32.21      2.27 o 
  -2  10   7       30.73       24.49      2.04 o 
  -1  10   7      234.54      251.07      7.94 o 
   0  10   7       26.28       29.94      2.04 o 
   1  10   7       31.06       30.62      2.04 o 
   2  10   7      233.27      240.41      7.48 o 
   3  10   7      158.99      164.24      4.01 o 
   4  10   7       17.18       12.09      0.96 o 
   5  10   7       14.40       15.99      1.12 o 
   6  10   7       94.02      100.79      3.03 o 
   7  10   7        0.90        0.68      0.91 o 
   0  11   7        4.04        2.49      1.13 o 
   1  11   7       43.45       43.32      2.49 o 
   2  11   7       71.40       68.49      3.40 o 
   3  11   7       46.82       51.48      2.72 o 
   4  11   7        2.90        2.61      0.64 o 
   5  11   7       14.53       11.62      1.03 o 
   6  11   7       13.32       14.97      1.59 o 
   2  12   7        2.15       -0.45      0.91 o 
   3  12   7      142.65      148.33      5.44 o 
   4  12   7       10.12        8.16      1.36 o 
  -5  -7   8       36.29       37.14      1.84 o 
  -4  -7   8       17.60       14.87      1.36 o 
  -3  -7   8        0.03       -1.06      0.71 o 
  -2  -7   8        5.10        6.80      1.59 o 
  -1  -7   8      154.13      176.91      6.80 o 
   0  -7   8        0.01        0.23      1.36 o 
  -6  -6   8       46.30       47.14      2.08 o 
  -5  -6   8       86.24       88.41      3.63 o 
  -4  -6   8        0.52        0.25      0.79 o 
  -3  -6   8       52.99       60.47      2.23 o 
  -2  -6   8       52.39       50.62      3.86 o 
  -1  -6   8       11.38       10.66      1.59 o 
   0  -6   8       79.03       72.12      3.63 o 
   1  -6   8        1.41        1.59      1.36 o 
   2  -6   8        0.78        0.23      1.13 o 
  -7  -5   8        7.18        9.84      1.09 o 
  -6  -5   8        0.00       -1.06      0.71 o 
  -5  -5   8       98.12      104.31      6.58 o 
  -4  -5   8      326.52      325.03     12.36 o 
  -3  -5   8        4.04        3.62      1.47 o 
  -2  -5   8       46.02       44.85      1.84 o 
  -1  -5   8      241.83      242.93     11.11 o 
   0  -5   8       40.41       42.19      2.49 o 
   1  -5   8      231.52      224.99      7.71 o 
   2  -5   8      169.00      193.66      4.62 o 
   3  -5   8       62.91       66.02      2.39 o 
  -7  -4   8        0.43        0.18      0.71 o 
  -6  -4   8       64.28       65.55      2.41 o 
  -5  -4   8       87.92       90.95      2.89 o 
  -4  -4   8        2.55        2.78      0.79 o 
  -3  -4   8      201.47      210.42      4.89 o 
  -2  -4   8      330.73      326.33     10.55 o 
  -1  -4   8      184.06      174.67      4.16 o 
   0  -4   8       32.06       30.52      1.36 o 
   1  -4   8       33.53       34.10      1.81 o 
   2  -4   8       36.36       40.55      1.68 o 
   3  -4   8      199.81      199.13      6.35 o 
   4  -4   8       58.82       70.54      3.40 o 
  -7  -3   8        0.01       -0.28      0.71 o 
  -6  -3   8       20.04       21.56      1.28 o 
  -5  -3   8        4.54        2.79      1.02 o 
  -4  -3   8      374.83      377.99     12.02 o 
  -3  -3   8       82.58       84.96      2.57 o 
  -2  -3   8      435.40      440.08      9.75 o 
  -1  -3   8      424.31      410.09      8.10 o 
   0  -3   8       73.27       65.94      2.00 o 
   1  -3   8        3.63        4.45      0.84 o 
   2  -3   8        7.46        7.19      0.75 o 
   3  -3   8      104.90      105.01      3.86 o 
   4  -3   8       68.74       61.24      2.95 o 
   5  -3   8       27.46       27.67      2.04 o 
  -7  -2   8        4.89        3.28      0.87 o 
  -6  -2   8      199.01      200.33      4.89 o 
  -5  -2   8      408.23      407.98     12.93 o 
  -4  -2   8        7.26        8.05      0.80 o 
  -3  -2   8        1.56        1.13      0.48 o 
  -2  -2   8       28.81       25.99      1.19 o 
  -1  -2   8      438.30      443.34     17.92 o 
   0  -2   8        2.58        1.66      0.35 o 
   1  -2   8      652.02      607.92      9.59 o 
   2  -2   8       21.73       17.70      0.96 o 
   3  -2   8      310.97      290.54      8.16 o 
   4  -2   8        2.61        4.31      0.91 o 
   5  -2   8       30.08       33.34      2.27 o 
  -7  -1   8        8.96        8.17      1.12 o 
  -6  -1   8        3.11        5.17      0.96 o 
  -5  -1   8       19.08       18.49      1.12 o 
  -4  -1   8      142.51      134.65      3.37 o 
  -3  -1   8      149.31      158.83      3.77 o 
  -2  -1   8      125.05      119.49      2.96 o 
  -1  -1   8      471.23      461.40      7.95 o 
   0  -1   8       71.05       74.62      1.60 o 
   1  -1   8       13.84        9.65      0.52 o 
   2  -1   8        8.24        8.26      1.59 o 
   3  -1   8        3.34        5.22      0.54 o 
   4  -1   8      365.04      371.96     10.21 o 
   5  -1   8       11.00        9.07      1.13 o 
   6  -1   8       54.82       54.66      2.95 o 
  -7   0   8        8.76        9.30      0.96 o 
  -6   0   8       39.55       45.78      1.84 o 
  -5   0   8      247.13      256.41      5.61 o 
  -4   0   8      127.00      130.00      4.20 o 
  -3   0   8        1.51        2.65      0.48 o 
  -2   0   8       49.50       53.72      1.23 o 
  -1   0   8       15.63       12.28      0.56 o 
   0   0   8      759.65      728.08     11.32 o 
   1   0   8      192.09      176.62      5.22 o 
   2   0   8       43.27       38.92      1.44 o 
   3   0   8       31.29       33.34      1.81 o 
   4   0   8      236.17      226.04      5.67 o 
   5   0   8       70.79       68.04      3.18 o 
   6   0   8        3.93        4.31      1.13 o 
  -7   1   8        9.75        9.98      1.36 o 
  -6   1   8        0.03       -0.91      0.64 o 
  -5   1   8        4.40        7.35      1.25 o 
  -4   1   8      506.50      506.33      9.70 o 
  -3   1   8        3.02        3.91      0.64 o 
  -2   1   8       44.62       42.70      1.10 o 
  -1   1   8      116.75      105.58      1.99 o 
   0   1   8      483.50      484.47     11.18 o 
   1   1   8       30.11       23.20      1.03 o 
   2   1   8       38.63       41.17      1.44 o 
   3   1   8      454.84      406.62      8.51 o 
   4   1   8      314.36      314.28     10.77 o 
   5   1   8        2.54        1.70      0.48 o 
   6   1   8       33.19       34.25      2.27 o 
   7   1   8       14.47       16.10      1.59 o 
  -7   2   8        5.41        4.76      1.36 o 
  -6   2   8        6.97        6.80      1.36 o 
  -5   2   8       26.80       30.33      1.44 o 
  -4   2   8       90.03       85.85      2.41 o 
  -3   2   8        6.56        7.54      0.71 o 
  -2   2   8       13.14       13.50      0.60 o 
  -1   2   8       94.27       87.78      1.78 o 
   0   2   8     1778.08     1745.87     50.46 o 
   1   2   8      225.99      202.70      4.16 o 
   2   2   8       16.06       13.03      1.13 o 
   3   2   8      177.01      164.58      3.69 o 
   4   2   8      858.98      799.22     14.10 o 
   5   2   8       23.65       22.68      1.12 o 
   6   2   8       39.00       40.37      2.49 o 
   7   2   8       83.88       82.56      3.86 o 
  -6   3   8        4.02        7.94      1.36 o 
  -5   3   8       21.14       22.00      1.81 o 
  -4   3   8      162.05      159.52      4.58 o 
  -3   3   8       15.39       15.77      1.09 o 
  -2   3   8      156.56      171.02      3.01 o 
  -1   3   8       89.04       85.31      1.74 o 
   0   3   8      293.04      279.56      7.03 o 
   1   3   8       66.05       66.75      5.90 o 
   2   3   8      524.19      518.22     27.10 o 
   3   3   8       22.32       21.01      1.03 o 
   4   3   8      553.56      556.59     10.18 o 
   5   3   8       25.79       26.79      1.28 o 
   6   3   8        8.56        9.12      0.80 o 
   7   3   8       33.29       36.52      2.49 o 
  -6   4   8        8.82        9.53      1.36 o 
  -5   4   8        9.09       12.25      1.36 o 
  -4   4   8       89.55       83.48      2.32 o 
  -3   4   8      141.12      148.21      2.78 o 
  -2   4   8       86.75       88.16      1.99 o 
  -1   4   8       55.64       52.11      1.70 o 
   0   4   8     1221.95     1199.09     20.26 o 
   1   4   8       15.78       16.79      0.96 o 
   2   4   8      592.87      601.24     10.73 o 
   3   4   8       67.78       61.97      1.92 o 
   4   4   8      431.50      382.95     10.89 o 
   5   4   8       43.23       42.08      1.60 o 
   6   4   8      412.98      415.30     10.66 o 
   7   4   8       24.46       23.98      1.25 o 
   8   4   8       25.34       30.39      2.27 o 
  -6   5   8        2.44        2.95      0.91 o 
  -5   5   8        7.62        6.99      0.71 o 
  -4   5   8      231.38      228.70      4.96 o 
  -3   5   8      167.31      158.80      4.42 o 
  -2   5   8       48.66       47.62      1.49 o 
  -1   5   8       44.02       49.70      1.60 o 
   0   5   8     1160.26     1114.64     27.33 o 
   1   5   8       17.18       19.85      0.96 o 
   2   5   8      349.70      348.66      6.73 o 
   3   5   8      578.32      536.49      9.87 o 
   4   5   8      136.32      137.41      3.86 o 
   5   5   8      150.58      148.52      3.61 o 
   6   5   8      113.15      114.07      3.12 o 
   7   5   8        7.84        6.63      0.87 o 
   8   5   8       17.77       21.49      1.59 o 
  -5   6   8        2.68        2.15      0.64 o 
  -4   6   8       31.15       29.16      1.59 o 
  -3   6   8       26.06       25.29      1.12 o 
  -2   6   8       32.48       30.07      1.19 o 
  -1   6   8      110.40       93.73      5.22 o 
   0   6   8      498.14      493.37      9.06 o 
   1   6   8      464.02      469.28     17.35 o 
   2   6   8       64.33       70.34      2.08 o 
   3   6   8      105.41      102.75      2.73 o 
   4   6   8      867.07      847.64     20.64 o 
   5   6   8      372.97      380.49      7.53 o 
   6   6   8        1.47        2.08      0.91 o 
   7   6   8       50.54       52.77      2.08 o 
   8   6   8        5.46        4.91      0.96 o 
  -4   7   8        3.43        2.56      0.54 o 
  -3   7   8      173.93      166.36      4.01 o 
  -2   7   8       89.74       88.68      3.63 o 
  -1   7   8      115.26      100.70      3.86 o 
   0   7   8      246.40      226.80      4.88 o 
   1   7   8      446.73      413.31     11.11 o 
   2   7   8       59.98       51.94      1.76 o 
   3   7   8      454.17      441.23     11.34 o 
   4   7   8       46.01       46.27      1.76 o 
   5   7   8       16.71       13.03      1.13 o 
   6   7   8       37.34       32.94      1.52 o 
   7   7   8      128.70      132.61      3.74 o 
   8   7   8      223.25      238.08      5.61 o 
  -4   8   8       84.48       88.23      2.73 o 
  -3   8   8       22.81       23.81      1.81 o 
  -2   8   8       25.11       24.95      1.81 o 
  -1   8   8       15.95       10.43      1.13 o 
   0   8   8        7.43        7.03      1.13 o 
   1   8   8        7.47        9.39      0.91 o 
   2   8   8       42.59       46.70      1.68 o 
   3   8   8       55.68       45.95      1.68 o 
   4   8   8      461.29      448.34      8.66 o 
   5   8   8      117.75      116.27      3.20 o 
   6   8   8       54.58       56.85      2.08 o 
   7   8   8       34.70       32.34      1.60 o 
  -3   9   8       93.96       92.76      4.08 o 
  -2   9   8        4.57        5.22      1.13 o 
  -1   9   8       42.91       37.88      2.27 o 
   0   9   8      340.28      346.10      9.75 o 
   1   9   8        1.35        0.45      0.68 o 
   2   9   8       30.48       29.72      1.93 o 
   3   9   8       60.64       56.47      1.92 o 
   4   9   8       26.19       26.32      1.28 o 
   5   9   8       13.57       12.51      0.96 o 
   6   9   8        0.00       -0.45      0.68 o 
   7   9   8        9.32        7.91      0.96 o 
  -2  10   8        0.04       -1.13      0.91 o 
  -1  10   8        0.23       -1.36      0.91 o 
   0  10   8       23.11       24.04      1.81 o 
   1  10   8      128.94      133.36      4.99 o 
   2  10   8        0.31        0.91      0.68 o 
   3  10   8      101.57      105.49      3.05 o 
   4  10   8      222.60      219.35      5.05 o 
   5  10   8       13.16        9.45      0.96 o 
   6  10   8        2.66        2.55      0.71 o 
   0  11   8       23.74       17.46      1.81 o 
   1  11   8        0.13       -1.36      0.91 o 
   2  11   8       40.64       48.31      2.72 o 
   3  11   8        0.01       -0.91      0.68 o 
   4  11   8        9.86        9.45      0.96 o 
   5  11   8      182.88      171.64      4.32 o 
  -5  -6   9       75.06       79.88      2.80 o 
  -4  -6   9       22.00       23.33      1.42 o 
  -3  -6   9       58.07       50.92      2.07 o 
  -2  -6   9       97.22      103.38      3.10 o 
  -1  -6   9       31.45       37.42      2.72 o 
   0  -6   9       54.26       58.74      3.40 o 
  -6  -5   9      147.51      149.43      4.31 o 
  -5  -5   9        0.70        1.55      0.87 o 
  -4  -5   9       18.94       17.11      1.19 o 
  -3  -5   9       14.87       18.26      1.19 o 
  -2  -5   9        5.00        3.29      0.75 o 
  -1  -5   9       74.38       69.02      2.23 o 
   0  -5   9       51.56       53.30      3.18 o 
   1  -5   9      269.89      252.21      8.39 o 
  -6  -4   9       53.04       51.67      2.16 o 
  -5  -4   9      135.74      134.78      3.77 o 
  -4  -4   9      153.21      153.01      4.76 o 
  -3  -4   9      716.29      702.47     13.39 o 
  -2  -4   9      133.61      139.94      3.61 o 
  -1  -4   9       18.50       17.60      1.03 o 
   0  -4   9        0.01       -0.32      0.91 o 
   1  -4   9       49.85       55.34      2.95 o 
   2  -4   9        2.75        1.36      0.68 o 
   3  -4   9        3.11        2.04      0.91 o 
  -7  -3   9      139.06      150.91      4.65 o 
  -6  -3   9      176.24      193.57      4.89 o 
  -5  -3   9        0.79        0.43      0.71 o 
  -4  -3   9       26.01       22.35      1.28 o 
  -3  -3   9        6.13        6.58      0.87 o 
  -2  -3   9        2.20        1.47      0.64 o 
  -1  -3   9      175.95      169.38      8.05 o 
   0  -3   9        0.38       -0.16      0.54 o 
   1  -3   9      273.56      271.88     14.63 o 
   2  -3   9      240.16      252.43      7.26 o 
   3  -3   9        6.43        9.53      1.13 o 
   4  -3   9       40.45       46.95      2.49 o 
  -7  -2   9       48.25       51.94      2.25 o 
  -6  -2   9        2.11        3.05      0.87 o 
  -5  -2   9        4.54        5.48      1.13 o 
  -4  -2   9        0.00       -0.36      0.68 o 
  -3  -2   9      354.66      371.26      7.62 o 
  -2  -2   9       83.54       83.51      2.48 o 
  -1  -2   9      213.77      207.22      7.37 o 
   0  -2   9      182.75      162.56      3.76 o 
   1  -2   9      191.88      185.07      6.12 o 
   2  -2   9      301.94      309.95      6.16 o 
   3  -2   9       26.75       31.07      2.04 o 
   4  -2   9        6.39        6.12      1.13 o 
   5  -2   9      270.03      298.93      9.07 o 
  -7  -1   9       78.97       82.33      6.24 o 
  -6  -1   9       46.87       52.58      2.08 o 
  -5  -1   9       20.00       22.93      1.28 o 
  -4  -1   9      240.96      246.26      5.53 o 
  -3  -1   9        5.18        5.91      0.80 o 
  -2  -1   9      542.84      540.13     17.46 o 
  -1  -1   9        0.02       -0.72      0.48 o 
   0  -1   9        5.93        5.71      0.68 o 
   1  -1   9      109.23      113.86      2.87 o 
   2  -1   9       32.48       37.09      1.44 o 
   4  -1   9       52.79       55.11      2.72 o 
   5  -1   9        0.00        0.91      0.91 o 
  -7   0   9       20.78       23.25      1.44 o 
  -6   0   9      183.24      206.35      5.05 o 
  -5   0   9        2.26        2.79      1.02 o 
  -4   0   9       76.01       76.55      2.41 o 
  -3   0   9      283.26      278.00      7.26 o 
  -2   0   9       66.70       70.00      2.16 o 
  -1   0   9        4.29        3.80      0.57 o 
   0   0   9       77.44       76.96      2.07 o 
   1   0   9       60.82       48.47      2.84 o 
   2   0   9      991.27      930.17     16.18 o 
   3   0   9       22.91       18.50      0.96 o 
   4   0   9        0.04       -0.23      0.68 o 
  -7   1   9       17.47       17.24      1.81 o 
  -6   1   9      111.86      129.85      3.61 o 
  -5   1   9        0.12        0.00      0.64 o 
  -4   1   9       46.20       45.25      1.76 o 
  -3   1   9       11.90       13.15      0.96 o 
  -2   1   9     1608.92     1641.57     22.65 o 
  -1   1   9      471.58      477.64      8.71 o 
   0   1   9       45.26       49.31      1.58 o 
   1   1   9      524.74      463.71      8.48 o 
   2   1   9        0.57        1.36      0.68 o 
   3   1   9       74.87       63.47      2.00 o 
   4   1   9        8.59       13.57      0.87 o 
   5   1   9        2.30        2.04      0.91 o 
  -7   2   9        5.61        4.76      1.36 o 
  -6   2   9       56.91       58.74      3.18 o 
  -5   2   9       40.39       45.51      1.76 o 
  -4   2   9        0.09        0.45      0.54 o 
  -3   2   9       18.10       20.42      1.12 o 
  -2   2   9      317.63      326.86      5.14 o 
  -1   2   9       38.90       44.59      1.58 o 
   0   2   9        0.08        0.18      0.38 o 
   1   2   9      137.93      130.24      4.20 o 
   2   2   9     1849.48     1649.25     91.18 o 
   3   2   9        3.03        2.90      0.54 o 
   4   2   9       46.04       44.81      1.60 o 
   5   2   9      124.28      123.61      3.28 o 
   6   2   9        4.65        2.72      0.91 o 
   7   2   9        3.03        3.40      1.13 o 
  -6   3   9       17.51       20.19      2.04 o 
  -5   3   9       44.39       51.03      2.72 o 
  -4   3   9      325.80      335.78      6.89 o 
  -3   3   9       12.69       14.02      1.19 o 
  -2   3   9     1186.97     1174.03     19.86 o 
  -1   3   9        4.70        3.83      0.91 o 
   0   3   9      950.19      924.31     15.86 o 
   1   3   9       42.14       42.27      1.52 o 
   2   3   9       22.30       14.17      1.13 o 
   3   3   9        0.84       -0.45      0.48 o 
   4   3   9       19.70       15.58      0.96 o 
   5   3   9        7.22        4.43      0.64 o 
   6   3   9      144.96      171.80      6.24 o 
   7   3   9        0.85        0.45      0.91 o 
  -6   4   9      141.93      152.41      5.90 o 
  -4   4   9       13.95       12.02      1.36 o 
  -3   4   9       27.14       27.37      1.00 o 
  -2   4   9        5.99        4.90      1.13 o 
  -1   4   9       39.60       33.51      1.70 o 
   0   4   9       27.53       29.03      1.25 o 
   1   4   9      653.26      603.70     12.93 o 
   2   4   9      288.62      279.25      6.58 o 
   3   4   9      256.91      244.64      5.12 o 
   4   4   9      152.11      157.27      7.37 o 
   5   4   9        4.13        6.48      0.80 o 
   6   4   9        1.13        1.81      0.68 o 
   7   4   9       21.45       23.91      1.36 o 
  -5   5   9      107.12      111.81      4.54 o 
  -4   5   9       19.02       16.22      0.96 o 
  -3   5   9       46.50       36.52      1.44 o 
  -2   5   9     1046.22     1042.25     44.91 o 
  -1   5   9       77.98       80.76      2.25 o 
   0   5   9      264.99      268.68      5.45 o 
   1   5   9      125.74      121.25      3.05 o 
   2   5   9      717.32      656.67     11.85 o 
   3   5   9      946.36      941.83     21.77 o 
   4   5   9       59.83       56.85      1.92 o 
   5   5   9       23.56       21.55      1.19 o 
   6   5   9       78.50       84.18      2.64 o 
   7   5   9        6.66        6.40      1.36 o 
  -5   6   9       11.38        7.94      1.13 o 
  -4   6   9       36.65       35.09      1.44 o 
  -3   6   9       39.87       33.57      1.81 o 
  -2   6   9        0.77        0.91      0.68 o 
  -1   6   9      512.74      486.93     12.13 o 
   0   6   9        5.63        3.77      0.64 o 
   1   6   9      211.72      217.00      4.73 o 
   2   6   9      241.27      240.35      5.12 o 
   3   6   9       69.78       71.86      2.38 o 
   4   6   9       10.77       10.47      1.25 o 
   5   6   9       94.72       94.07      2.80 o 
   6   6   9       32.40       28.73      1.44 o 
   7   6   9       49.41       52.64      2.08 o 
  -4   7   9       28.84       26.54      1.81 o 
  -3   7   9        0.83        0.23      0.68 o 
  -2   7   9       60.26       57.61      2.72 o 
  -1   7   9      102.07       96.39      3.86 o 
   0   7   9       40.04       35.39      1.44 o 
   1   7   9       43.15       40.73      1.60 o 
   2   7   9      325.53      321.68      6.49 o 
   3   7   9      185.25      164.37      3.93 o 
   4   7   9        3.10        5.49      1.36 o 
   5   7   9      200.73      197.17      4.64 o 
   6   7   9      142.23      143.56      3.84 o 
   7   7   9       22.20       22.52      1.36 o 
  -3   8   9        0.09       -0.68      0.68 o 
  -2   8   9       56.57       49.22      2.72 o 
  -1   8   9       46.78       49.90      2.72 o 
   0   8   9       55.27       55.57      2.72 o 
   1   8   9       29.52       20.99      1.59 o 
   2   8   9       89.87       94.27      2.73 o 
   3   8   9       58.40       55.83      2.00 o 
   4   8   9        7.58        8.16      0.80 o 
   5   8   9        9.23        9.61      0.96 o 
   6   8   9       35.60       33.03      1.60 o 
   7   8   9        2.65        2.49      0.80 o 
  -2   9   9       44.49       40.37      2.49 o 
  -1   9   9       38.91       33.34      2.27 o 
   0   9   9       18.20       17.46      1.59 o 
   1   9   9       81.85       75.53      3.40 o 
   2   9   9      231.71      212.52      4.81 o 
   3   9   9       59.10       56.93      2.08 o 
   4   9   9       26.63       28.14      1.44 o 
   5   9   9        6.28        5.31      1.02 o 
   6   9   9       38.73       44.12      1.92 o 
  -1  10   9       47.64       44.45      2.49 o 
   0  10   9       35.02       36.74      2.49 o 
   1  10   9       15.44       12.02      1.36 o 
   2  10   9       32.94       34.02      2.27 o 
   3  10   9      135.45      117.87      3.28 o 
   4  10   9        1.44       -0.45      0.79 o 
   5  10   9        3.59        2.77      0.71 o 
   6  10   9       66.26       66.76      2.48 o 
   1  11   9       19.53       24.49      2.04 o 
   2  11   9       63.46       65.32      3.40 o 
   3  11   9       25.86       21.09      1.81 o 
   4  11   9       16.14       20.63      1.47 o 
   5  11   9       30.69       33.62      1.68 o 
  -5  -5  10       82.37       81.57      2.80 o 
  -4  -5  10       36.96       38.37      1.84 o 
  -3  -5  10        8.24        6.73      1.25 o 
  -2  -5  10       12.26       10.43      1.09 o 
  -1  -5  10      199.47      205.71      7.26 o 
   0  -5  10       87.50      110.23      4.76 o 
  -5  -4  10      171.06      177.93      4.65 o 
  -4  -4  10       63.85       65.12      3.06 o 
  -3  -4  10       73.42       71.62      3.63 o 
  -2  -4  10        0.11       -1.19      0.79 o 
  -1  -4  10       14.08       13.93      1.70 o 
  -6  -3  10       12.94       10.73      1.19 o 
  -5  -3  10        5.76        5.46      1.03 o 
  -4  -3  10       10.39       14.12      1.12 o 
  -3  -3  10       17.99       19.11      1.19 o 
  -2  -3  10        9.41        5.29      0.87 o 
  -1  -3  10      357.25      371.96     13.84 o 
   0  -3  10       24.82       24.04      1.59 o 
   3  -3  10      140.77      159.90      5.44 o 
  -6  -2  10        1.70        0.95      2.04 o 
  -5  -2  10       15.28       19.73      1.28 o 
  -4  -2  10       26.68       25.31      1.59 o 
  -3  -2  10        8.22        7.15      0.96 o 
  -2  -2  10      122.01      115.34      3.12 o 
  -1  -2  10        5.09        4.76      0.91 o 
   0  -2  10      197.34      212.74      6.80 o 
   1  -2  10       83.04       76.10      2.16 o 
   2  -2  10        0.00       -0.68      0.68 o 
   4  -2  10        0.17        0.91      0.91 o 
  -6  -1  10      117.73      121.68      3.53 o 
  -5  -1  10      139.66      144.14      3.85 o 
  -4  -1  10      291.35      319.72      6.90 o 
  -3  -1  10       87.38       89.57      2.64 o 
  -2  -1  10        0.30       -0.03      1.02 o 
  -1  -1  10      125.58      134.04      4.99 o 
   0  -1  10       57.98       46.49      2.49 o 
   1  -1  10        7.28        6.86      0.71 o 
   2  -1  10      171.92      151.92      4.20 o 
   3  -1  10      101.22      100.02      3.86 o 
  -6   0  10       16.74       17.14      1.28 o 
  -5   0  10      101.33      117.94      3.37 o 
  -4   0  10       59.17       63.35      2.16 o 
  -3   0  10      194.43      201.60      4.73 o 
  -2   0  10       45.23       39.92      2.27 o 
  -1   0  10      134.80      130.19      4.76 o 
   0   0  10      598.22      612.86     14.06 o 
   1   0  10       94.84       83.76      2.39 o 
   2   0  10        5.22        2.98      0.91 o 
   3   0  10      151.45      138.84      3.45 o 
   4   0  10       26.96       24.95      1.81 o 
   5   0  10       98.93       89.36      3.86 o 
  -6   1  10       63.40       63.74      2.41 o 
  -5   1  10        0.19       -0.66      1.25 o 
  -4   1  10      612.18      673.21     12.75 o 
  -3   1  10       97.82      106.79      3.18 o 
  -2   1  10       39.12       38.78      2.27 o 
  -1   1  10      402.30      402.68      7.59 o 
   0   1  10      245.68      224.48      7.26 o 
   1   1  10        0.06        0.98      1.36 o 
   2   1  10       84.19      100.67      2.71 o 
   3   1  10      147.23      144.43      3.61 o 
   4   1  10      314.79      311.86      6.49 o 
   5   1  10        7.42        8.16      1.13 o 
   6   1  10       80.14       90.27      4.08 o 
  -6   2  10       19.52       19.73      1.81 o 
  -5   2  10        3.29        4.69      1.02 o 
  -4   2  10       52.15       55.83      3.06 o 
  -3   2  10       76.06       75.98      3.40 o 
  -2   2  10        0.15       -0.91      0.68 o 
  -1   2  10       42.37       43.81      1.81 o 
   0   2  10      574.00      573.10     21.43 o 
   1   2  10       31.69       30.95      1.36 o 
   2   2  10        3.37        6.54      1.70 o 
   3   2  10        3.53        7.72      0.80 o 
   4   2  10       48.62       62.80      2.38 o 
   5   2  10       24.97       17.18      1.03 o 
   6   2  10       40.73       37.20      2.49 o 
  -6   3  10      206.17      207.53      7.26 o 
  -5   3  10        1.95        1.59      0.91 o 
  -4   3  10      336.03      377.40     10.89 o 
  -3   3  10      107.27      108.87      4.31 o 
  -2   3  10      228.62      238.85      5.03 o 
  -1   3  10      196.68      191.27      4.23 o 
   0   3  10      285.57      261.78      5.36 o 
   1   3  10       35.15       28.19      1.36 o 
   2   3  10       29.57       36.20      1.52 o 
   3   3  10      140.73      125.69      6.92 o 
   4   3  10      243.85      268.23      9.19 o 
   5   3  10       19.74       16.50      1.03 o 
   6   3  10       51.15       45.62      1.84 o 
  -5   4  10       16.02       14.52      1.59 o 
  -3   4  10        6.43        5.11      0.58 o 
  -2   4  10        9.27       10.52      0.79 o 
  -1   4  10      600.13      594.68     12.93 o 
   0   4  10       37.20       43.00      1.60 o 
   1   4  10      462.72      432.84      8.25 o 
   2   4  10       59.85       53.04      1.84 o 
   3   4  10       20.65       16.22      0.96 o 
   4   4  10       41.04       44.39      1.76 o 
   5   4  10       10.07        9.92      0.87 o 
   6   4  10       28.32       23.55      1.36 o 
  -3   5  10       58.86       58.97      2.72 o 
  -2   5  10       69.96       71.47      2.16 o 
  -1   5  10       26.01       22.98      1.19 o 
   0   5  10      243.04      221.73      4.73 o 
   1   5  10      517.17      524.47     17.12 o 
   2   5  10      181.34      177.45      6.24 o 
   3   5  10       19.03       18.72      1.12 o 
   4   5  10      125.92      139.53      3.61 o 
   5   5  10       30.32       33.01      1.52 o 
   6   5  10      121.28      123.95      3.53 o 
   7   5  10        7.09        5.86      0.87 o 
  -4   6  10        8.10        8.85      1.13 o 
  -3   6  10      139.49      134.72      4.76 o 
  -2   6  10        7.10        8.87      0.91 o 
  -1   6  10       35.56       39.13      2.04 o 
   0   6  10        9.51       11.73      0.87 o 
   1   6  10       53.47       49.34      1.76 o 
   2   6  10      126.19      135.67      3.74 o 
   3   6  10       12.70       13.84      1.25 o 
   4   6  10      130.31      118.40      3.21 o 
   5   6  10        0.15       -0.72      0.48 o 
   6   6  10       19.89       22.23      1.28 o 
   7   6  10       12.81       16.37      1.19 o 
  -4   7  10        4.02        4.08      0.91 o 
  -3   7  10        1.79        0.91      0.68 o 
  -2   7  10       97.07       88.23      3.63 o 
  -1   7  10        9.57        8.85      0.80 o 
   0   7  10      341.84      334.26      7.71 o 
   1   7  10       17.43       16.12      1.25 o 
   2   7  10       91.48       97.10      2.73 o 
   3   7  10       53.88       50.13      1.92 o 
   4   7  10        3.35        3.10      1.02 o 
   5   7  10       45.45       40.40      1.76 o 
   6   7  10       70.27       69.00      2.48 o 
  -3   8  10        2.09        0.68      0.91 o 
  -2   8  10       35.11       35.15      2.27 o 
  -1   8  10       15.26        9.30      1.36 o 
   0   8  10        1.40        0.57      0.57 o 
   1   8  10      161.09      152.46      3.77 o 
   2   8  10       60.60       60.38      2.08 o 
   3   8  10       22.46       23.26      1.28 o 
   4   8  10      152.65      160.57      4.09 o 
   5   8  10        0.40        0.00      0.91 o 
   6   8  10       83.17       91.06      2.96 o 
  -2   9  10       13.20       12.02      1.36 o 
  -1   9  10       74.86       68.27      3.40 o 
   0   9  10      126.77      114.76      4.54 o 
   1   9  10       16.15       18.97      1.36 o 
   2   9  10       51.89       49.90      1.92 o 
   3   9  10       42.01       36.86      1.60 o 
   4   9  10        4.39        8.58      0.96 o 
   5   9  10       80.85       77.16      2.64 o 
   6   9  10        6.76        6.70      0.96 o 
   0  10  10        1.91       -0.91      0.91 o 
   1  10  10      105.84      100.02      4.31 o 
   2  10  10       63.26       79.77      3.63 o 
   3  10  10        7.89        7.43      1.13 o 
   4  10  10      114.46      127.10      3.61 o 
   5  10  10       11.73        8.85      0.96 o 
   2  11  10        0.85        1.13      0.91 o 
   3  11  10       70.81       66.05      3.29 o 
  -4  -4  11        3.73        4.00      3.40 o 
  -3  -4  11        5.44        8.74      1.25 o 
  -2  -4  11       94.26      104.38      3.12 o 
  -1  -4  11       82.58       82.33      3.63 o 
  -5  -3  11       13.83       17.07      1.19 o 
  -4  -3  11       36.03       29.83      1.60 o 
  -3  -3  11       72.20       77.68      2.57 o 
  -2  -3  11       24.17       31.07      2.04 o 
  -1  -3  11       37.89       30.62      2.04 o 
   0  -3  11       21.81       22.91      1.59 o 
  -5  -2  11        1.11       -0.68      0.80 o 
  -4  -2  11       48.69       48.99      2.38 o 
  -3  -2  11       18.52       24.75      1.28 o 
  -2  -2  11       14.92       21.77      1.81 o 
  -1  -2  11       99.07       86.19      3.86 o 
   0  -2  11       11.55       12.70      1.36 o 
   1  -2  11       80.94       72.80      3.18 o 
   2  -2  11       62.92       71.67      3.18 o 
   3  -2  11       37.62       30.62      2.04 o 
  -5  -1  11      141.72      153.44      4.17 o 
  -4  -1  11        5.81        3.84      0.91 o 
  -3  -1  11       21.04       19.73      1.81 o 
  -2  -1  11      133.89      144.02      5.44 o 
  -1  -1  11       26.04       24.72      1.81 o 
   0  -1  11      177.80      185.53      6.35 o 
   1  -1  11      141.87      134.73      3.36 o 
   2  -1  11       67.10       63.81      2.27 o 
   3  -1  11        2.24        3.18      0.91 o 
   4  -1  11       77.53       79.15      3.63 o 
  -6   0  11      105.31      123.02      3.69 o 
  -5   0  11       78.35       84.28      2.80 o 
  -4   0  11        5.33        5.70      1.47 o 
  -3   0  11       41.74       47.86      2.72 o 
  -2   0  11       21.64       24.72      1.81 o 
  -1   0  11       71.59       82.56      3.63 o 
   0   0  11       19.40       28.35      2.04 o 
   1   0  11       18.69       13.16      1.25 o 
   2   0  11      135.57      147.53      3.68 o 
   3   0  11      231.48      203.34      4.73 o 
   4   0  11        2.79        0.00      0.68 o 
  -6   1  11       16.05       18.14      1.81 o 
  -5   1  11        2.99        0.68      1.36 o 
  -4   1  11       37.41       38.10      2.49 o 
  -3   1  11       97.23      105.69      4.31 o 
  -2   1  11      243.59      238.14      7.71 o 
  -1   1  11      114.50      113.18      4.54 o 
   0   1  11      171.74      176.07      4.07 o 
   1   1  11      103.00      115.73      3.03 o 
   2   1  11       45.94       33.58      1.44 o 
   3   1  11        2.63        2.95      0.91 o 
   4   1  11      171.77      154.92      3.85 o 
   5   1  11        0.03       -0.45      0.68 o 
  -5   2  11      101.28      105.46      4.54 o 
  -4   2  11        3.11        0.91      1.13 o 
  -3   2  11       18.77       12.93      1.59 o 
  -2   2  11        2.67        2.72      0.91 o 
  -1   2  11       39.00       43.92      1.59 o 
   0   2  11        4.93        6.35      0.75 o 
   1   2  11       70.28       54.49      1.90 o 
   2   2  11      135.98      156.72      3.86 o 
   3   2  11      132.77      116.48      3.12 o 
   4   2  11       62.36       64.33      2.72 o 
   5   2  11      100.84      113.43      3.97 o 
  -4   3  11        0.20        0.23      1.13 o 
  -3   3  11      191.92      193.01      6.58 o 
  -2   3  11       39.17       42.19      2.49 o 
  -1   3  11       68.94       63.32      2.00 o 
   0   3  11      131.21      136.14      4.08 o 
   1   3  11       39.78       41.44      3.52 o 
   2   3  11      165.28      161.54      3.84 o 
   3   3  11       37.29       34.49      1.44 o 
   4   3  11      233.15      203.42      4.80 o 
   5   3  11        5.08        6.22      1.93 o 
   6   3  11      287.85      290.31      9.07 o 
  -4   4  11        4.95        4.54      1.13 o 
  -3   4  11       15.21       19.05      1.59 o 
  -2   4  11        8.43       11.13      0.87 o 
  -1   4  11      297.35      294.47      6.00 o 
   0   4  11      263.81      253.73      6.24 o 
   1   4  11       10.10        9.30      0.80 o 
   2   4  11       98.78      101.11      2.80 o 
   3   4  11       56.51       55.71      2.04 o 
   4   4  11        1.02        0.34      0.64 o 
   5   4  11       94.52       99.37      3.05 o 
   6   4  11        8.58       10.58      0.96 o 
  -3   5  11       15.70       15.88      1.59 o 
  -2   5  11       11.37       13.23      1.02 o 
  -1   5  11        2.39        2.04      0.54 o 
   0   5  11       64.33       66.18      2.16 o 
   1   5  11        0.35        1.07      0.54 o 
   2   5  11        9.02       11.03      0.80 o 
   3   5  11        0.17       -0.45      0.48 o 
   4   5  11      342.65      334.40     11.11 o 
   5   5  11        9.49       10.66      0.96 o 
   6   5  11      149.01      149.37      4.54 o 
  -3   6  11        0.16       -0.91      0.68 o 
  -2   6  11       15.31       12.20      0.87 o 
  -1   6  11       60.12       59.90      2.00 o 
   0   6  11      329.75      341.20      6.89 o 
   1   6  11       28.53       31.53      1.44 o 
   2   6  11       66.02       65.80      2.84 o 
   3   6  11       33.81       29.94      1.44 o 
   4   6  11        0.56        2.53      1.02 o 
   5   6  11        0.43       -0.11      0.64 o 
   6   6  11        0.88       -0.68      0.64 o 
  -3   7  11        1.43        2.27      0.91 o 
  -2   7  11       31.76       37.88      2.27 o 
  -1   7  11       17.37       16.12      1.03 o 
   0   7  11       48.85       51.57      2.04 o 
   1   7  11       13.71       14.20      1.03 o 
   2   7  11        2.25        0.81      0.68 o 
   3   7  11       15.27       12.16      0.96 o 
   4   7  11      304.02      310.99      6.65 o 
   5   7  11        7.44        8.18      1.02 o 
   6   7  11      160.41      163.01      4.41 o 
  -2   8  11        0.01       -1.02      0.68 o 
  -1   8  11       42.96       41.73      2.49 o 
   0   8  11      243.63      268.15      5.85 o 
   1   8  11        0.02       -0.52      0.54 o 
   2   8  11       82.39       82.46      2.57 o 
   3   8  11        0.31       -0.32      0.68 o 
   4   8  11        0.04       -0.68      0.64 o 
   5   8  11       26.38       25.30      1.44 o 
  -1   9  11       16.43       14.74      1.59 o 
   0   9  11        0.38       -1.36      0.91 o 
   1   9  11       40.70       37.35      1.68 o 
   2   9  11       16.65       17.38      2.49 o 
   3   9  11        5.44        3.81      0.80 o 
   4   9  11       87.06       89.99      2.89 o 
   5   9  11        2.97        5.45      0.96 o 
   1  10  11        0.99        1.81      0.91 o 
   2  10  11       47.45       59.90      2.25 o 
   3  10  11       16.06       10.40      1.03 o 
   4  10  11        1.78        0.68      0.64 o 
  -3  -3  12       82.21       81.42      3.86 o 
  -2  -3  12       34.21       37.42      2.27 o 
  -1  -3  12      134.43      147.42      5.67 o 
   0  -3  12        7.30        9.53      1.36 o 
  -4  -2  12        1.15       -1.70      1.13 o 
  -3  -2  12       10.13       12.25      1.59 o 
  -2  -2  12      117.25      121.34      4.99 o 
  -1  -2  12        1.97        0.68      0.91 o 
   0  -2  12      119.87      129.28      4.99 o 
   1  -2  12      196.13      215.69      7.26 o 
  -4  -1  12       18.59       23.59      2.04 o 
  -3  -1  12       75.50       79.61      3.86 o 
  -2  -1  12       34.06       36.74      2.49 o 
  -1  -1  12       78.17       78.93      3.63 o 
   0  -1  12        0.77        0.68      1.13 o 
   1  -1  12       28.39       20.41      1.59 o 
   2  -1  12      106.38      108.07      2.96 o 
  -5   0  12       28.35       31.98      2.49 o 
  -4   0  12       16.29       18.14      1.81 o 
  -3   0  12       12.38        8.62      1.36 o 
  -2   0  12      177.16      176.91      6.35 o 
  -1   0  12       25.39       28.58      2.04 o 
   0   0  12       74.59       83.01      3.86 o 
   1   0  12      178.88      180.99      6.35 o 
   2   0  12       14.55       13.77      0.96 o 
   3   0  12      109.27      122.75      3.37 o 
  -5   1  12        0.00       -1.59      1.13 o 
  -4   1  12       51.82       64.64      3.40 o 
  -3   1  12       47.99       47.63      2.72 o 
  -2   1  12       98.92      107.50      4.54 o 
  -1   1  12        0.73        1.13      1.13 o 
   0   1  12        0.03        0.68      0.91 o 
   1   1  12       12.20        9.40      0.87 o 
   2   1  12      453.49      439.01      8.64 o 
   3   1  12        4.50        8.80      0.80 o 
   4   1  12       68.50       63.05      3.18 o 
  -5   2  12       26.85       24.04      2.04 o 
  -4   2  12       13.36       12.02      1.59 o 
  -3   2  12        0.04       -0.45      0.91 o 
  -2   2  12      129.69      142.21      5.44 o 
  -1   2  12       46.67       48.76      2.72 o 
   0   2  12      242.41      251.94      5.42 o 
   1   2  12      180.05      186.78     10.66 o 
   2   2  12       15.20        9.16      0.91 o 
   3   2  12       21.68       18.60      2.04 o 
   4   2  12       47.48       51.72      1.92 o 
  -4   3  12        8.97       12.93      1.59 o 
  -3   3  12       34.41       41.28      2.49 o 
  -2   3  12       14.01       12.93      1.59 o 
  -1   3  12        9.22        8.85      1.36 o 
   0   3  12        8.06        6.86      1.47 o 
   1   3  12        6.12        5.52      0.75 o 
   2   3  12      229.35      217.02      4.96 o 
   3   3  12       25.97       32.81      1.52 o 
   4   3  12      230.01      233.67      5.45 o 
   5   3  12       72.59       82.18      2.64 o 
  -4   4  12        3.48        0.91      1.13 o 
  -3   4  12        7.58        8.85      1.36 o 
  -2   4  12      321.50      332.49      9.98 o 
  -1   4  12       11.07       14.23      1.03 o 
   0   4  12       44.83       43.60      1.74 o 
   1   4  12       52.22       59.84      2.27 o 
   2   4  12      148.28      125.00      3.36 o 
   3   4  12        1.93        0.91      0.54 o 
   4   4  12        3.14        1.50      1.81 o 
   5   4  12        5.81        4.20      0.80 o 
  -3   5  12       19.19       19.96      1.81 o 
  -2   5  12       22.73       21.35      1.19 o 
  -1   5  12       69.28       67.36      2.23 o 
   0   5  12       20.89       20.89      1.19 o 
   1   5  12        0.37       -0.65      0.57 o 
   2   5  12      256.23      265.72      5.77 o 
   3   5  12        1.29        0.23      0.91 o 
   4   5  12      110.78      110.82      3.28 o 
   5   5  12       31.41       34.44      1.68 o 
  -2   6  12      134.58      147.59      3.77 o 
  -1   6  12        7.56        9.57      0.87 o 
   0   6  12       19.90       18.73      1.19 o 
   1   6  12        7.27        6.75      1.36 o 
   2   6  12      120.54      109.14      3.12 o 
   3   6  12        9.97       10.70      0.96 o 
   4   6  12       19.89       22.01      1.28 o 
   5   6  12       18.22       18.83      1.28 o 
  -2   7  12       63.29       67.59      3.18 o 
  -1   7  12       28.54       31.40      1.52 o 
   0   7  12        8.86        8.57      0.87 o 
   1   7  12        3.53        1.89      0.71 o 
   2   7  12      121.96      138.74      3.77 o 
   3   7  12       78.42       78.13      2.95 o 
   4   7  12       56.26       56.75      2.16 o 
   5   7  12       88.63      101.63      3.21 o 
  -1   8  12       34.89       31.98      2.04 o 
   0   8  12        1.45        1.06      0.71 o 
   1   8  12        0.02        0.11      0.64 o 
   2   8  12      102.90      104.71      3.12 o 
   3   8  12       49.78       55.61      2.84 o 
   4   8  12       30.70       31.55      1.60 o 
   0   9  12       66.11       88.00      3.86 o 
   1   9  12       11.93       10.44      2.15 o 
   2   9  12       31.17       37.00      1.68 o 
   3   9  12       32.77       23.39      1.36 o 
   4   9  12        1.29        0.28      1.59 o 
  -2  -1  13        6.32        3.86      1.36 o 
  -1  -1  13      124.06      141.53      5.67 o 
   0  -1  13       96.70      100.47      4.31 o 
  -3   0  13        0.21       -0.23      1.13 o 
  -2   0  13       14.55       10.43      1.36 o 
  -1   0  13       90.20      104.56      4.54 o 
   0   0  13      162.06      146.06      5.67 o 
   1   0  13       51.23       44.68      2.72 o 
   2   0  13        0.00       -0.68      1.13 o 
  -3   1  13        1.49        2.27      1.13 o 
  -2   1  13        0.86        2.04      1.13 o 
  -1   1  13      129.57      142.66      5.67 o 
   0   1  13      341.47      356.31     10.89 o 
   1   1  13       10.95       11.34      1.59 o 
   2   1  13       27.32       21.93      2.27 o 
  -3   2  13        1.51        0.00      1.13 o 
  -2   2  13       89.27       87.32      4.08 o 
  -1   2  13       47.08       56.02      3.18 o 
   0   2  13      143.78      131.32      5.22 o 
   1   2  13        1.09       -0.88      0.58 o 
   2   2  13       56.83       61.27      2.16 o 
   3   2  13      153.76      151.55      4.00 o 
  -3   3  13       22.13       25.86      2.04 o 
  -2   3  13        0.00       -1.13      0.91 o 
  -1   3  13       77.97       88.23      4.08 o 
   0   3  13       93.10      104.77      2.94 o 
   1   3  13        8.60       11.87      1.47 o 
   2   3  13      185.31      192.02      4.64 o 
   3   3  13        0.67        0.62      0.58 o 
  -3   4  13        0.70        3.18      1.13 o 
  -2   4  13       12.30        9.75      1.59 o 
  -1   4  13        7.77       11.79      1.59 o 
   0   4  13      243.62      252.81      5.68 o 
   1   4  13        0.10       -0.16      0.54 o 
   2   4  13        8.29        5.64      0.87 o 
   3   4  13       38.08       42.51      1.84 o 
   4   4  13       13.52       18.97      1.19 o 
  -3   5  13       33.90       39.24      2.49 o 
  -2   5  13        1.24        2.49      1.36 o 
  -1   5  13        2.43        3.21      0.75 o 
   0   5  13       40.10       48.48      2.49 o 
   1   5  13       36.64       38.00      1.68 o 
   2   5  13      139.86      134.08      3.68 o 
   3   5  13        0.31       -0.28      1.13 o 
   4   5  13      383.84      413.58     14.74 o 
  -2   6  13       12.33       10.43      1.59 o 
  -1   6  13        3.28        4.04      1.02 o 
   0   6  13      303.11      310.72      6.73 o 
   1   6  13       12.19        9.25      1.36 o 
   2   6  13       20.86       18.95      1.19 o 
   3   6  13       74.74       87.91      2.87 o 
   4   6  13        4.25        2.23      0.87 o 
  -1   7  13        1.04        2.42      0.71 o 
   0   7  13        0.09        0.20      1.25 o 
   1   7  13      156.48      153.83      4.09 o 
   2   7  13        9.74        9.25      1.36 o 
   3   7  13        2.66        0.58      0.91 o 
   0   8  13       86.46       99.34      3.05 o 
   1   8  13       16.17       20.92      1.36 o 
   2   8  13        7.18        5.40      0.87 o 
   3   8  13       25.23       30.51      1.60 o 
  -1   1  14        1.81        2.04      1.36 o 
   0   1  14        6.70        2.49      1.36 o 
  -2   2  14       98.38      111.36      4.99 o 
  -1   2  14        3.23        1.36      1.13 o 
   0   2  14       25.32       27.22      2.27 o 
   1   2  14       44.31       47.18      2.95 o 
  -2   3  14        7.00        8.16      1.59 o 
  -1   3  14        1.24       -0.68      1.13 o 
   0   3  14      127.54      140.62      5.67 o 
   1   3  14       16.78       17.09      1.25 o 
   2   3  14      233.62      273.30      9.07 o 
  -1   4  14       58.83       56.70      3.18 o 
   0   4  14       31.08       31.75      2.27 o 
   1   4  14       52.81       64.08      2.32 o 
   2   4  14       43.73       44.74      1.84 o 
  -1   5  14        5.84        7.94      1.59 o 
   0   5  14       91.95       91.96      2.87 o 
   1   5  14       44.77       48.58      2.61 o 
   2   5  14      145.81      154.98      4.16 o 
   0   6  14        0.71       -1.06      0.71 o 
   1   6  14       32.82       38.40      2.15 o 
                                                 
